# Supplementary material for: Bis(2,1,3-benzoselenadiazole-κN)dichloridozinc(II)
Source: Acta Crystallogr Sect E Struct Rep Online. 2008 Aug 20;64(Pt 9):m1188. doi: 10.1107/S1600536808026366 (PMC2960704; doi:10.1107/S1600536808026366)
Supplement: Supplementary file 1 [file e-64-m1188-sup1.cif]

##############################################################################
###                                                                        ###
###        Electronic paper (Acta Crystallographica Section E)             ###
###                                                                        ###
##############################################################################
#                                                                            #
# This CIF contains the data in a paper accepted for publication in Acta     #
# Crystallographica Section E. It conforms to the requirements of Notes      #
# for Authors for Section E, and has been peer reviewed under the auspices   #
# of the IUCr Commission on Journals.                                        #
#                                                                            #
# Full details of the Crystallographic Information File format               #
# are given in the paper "The Crystallographic Information File (CIF):       #
# a New Standard Archive File for Crystallography" by S. R. Hall, F. H.      #
# Allen and I. D. Brown [Acta Cryst. (1991), A47, 655-685].                  #
#                                                                            #
# The current version of the core CIF dictionary is obtainable from          #
# ftp://ftp.iucr.org/pub/cif_core.dic. The current version number is 2.4.    #
#                                                                            #
# Software is freely available for graphical display of the structure(s) in  #
# this CIF.  For information consult the CIF home page http://www.iucr.org/  #
# cif/home.html                                                              #
#                                                                            #
# This file may be used for bona fide research purposes within the           #
# scientific community so long as proper attribution is given to the journal # 
# article from which it was obtained.                                        #
#                                                                            #
##############################################################################
                                             
data_global
_audit_creation_method     'form.cif (version 2.0)'
_journal_data_validation_number     ?
_journal_date_recd_electronic     2008-08-13
_journal_date_accepted     2008-08-15
_journal_name_full     'Acta Crystallographica, Section E'
_journal_year     2008
_journal_volume     64
_journal_issue      9
_journal_page_first     m1188
_journal_page_last     m1188
_journal_paper_category     QM
_journal_coeditor_code     TK2296
_publ_contact_author_name     'Prof. Fun Hoong Kun'
_publ_contact_author_address
;
      X-ray Crystallography Unit
      School of Physics
      Universiti Sains Malaysia
      11800 USM, Penang
      MALAYSIA
;
_publ_contact_author_email     hkfun@usm.my
_publ_contact_author_fax     '6 04 6579150'
_publ_contact_author_phone     '6 04 6577888  Ext. 3690'
_publ_section_title
;
Bis(2,1,3-benzoselenadiazole-\k<i>N</i>)dichloridozinc(II)
;
loop_
    _publ_author_name
    _publ_author_footnote
    _publ_author_address
    'Hoong-Kun Fun' ?
;     X-ray Crystallography Unit
      School of Physics
      Universiti Sains Malaysia
      11800 USM, Penang
      Malaysia
;
    'Annada C. Maity' ?
;
      Department of Chemistry
      Bengal Engineering and Science University
      Shibpur
      Howrah 711 103
      India
;
    'Sibaprasad Maity' ?
;
      Department of Chemistry
      Bengal Engineering and Science University
      Shibpur
      Howrah 711 103
      India
;
    'Shyamaprosad Goswami' ?
;
      Department of Chemistry
      Bengal Engineering and Science University
      Shibpur
      Howrah 711 103
      India
;
    'Suchada Chantrapromma'
;
      Additional correspondence author, e-mail: suchada.c@psu.ac.th.
;
;     Crystal Materials Research Unit
      Department of Chemistry
      Faculty of Science
      Prince of Songkla University
      Hat-Yai, Songkhla 90112
      Thailand
;
data_I
_audit_creation_method     SHELXL-97
_chemical_name_systematic
;
Bis(2,1,3-benzoselenadiazole-\kN)dichloridozinc(II)
;
_chemical_name_common
;
;
_chemical_formula_moiety     'C12 H8 Cl2 N4 Se2 Zn'
_chemical_formula_sum     'C12 H8 Cl2 N4 Se2 Zn'
_chemical_formula_iupac     '[Zn Cl2 (C6 H4 N2 Se)2]'
_chemical_formula_weight     502.43
_chemical_melting_point     ?
_symmetry_cell_setting     Triclinic
_symmetry_space_group_name_H-M     'P -1'
_symmetry_space_group_name_Hall     '-P 1'
loop_
    _symmetry_equiv_pos_as_xyz
    'x, y, z'
    '-x, -y, -z'
_cell_length_a     7.5593(2)
_cell_length_b     9.7269(3)
_cell_length_c     10.6083(3)
_cell_angle_alpha     95.1030(10)
_cell_angle_beta     92.5810(10)
_cell_angle_gamma     101.7130(10)
_cell_volume     759.15(4)
_cell_formula_units_Z     2
_cell_measurement_reflns_used     4425
_cell_measurement_theta_min     1.9
_cell_measurement_theta_max     30.0
_cell_measurement_temperature     297(2)
_exptl_crystal_description     Block
_exptl_crystal_colour     Yellow
_exptl_crystal_size_max     0.48
_exptl_crystal_size_mid     0.32
_exptl_crystal_size_min     0.30
_exptl_crystal_density_diffrn     2.198
_exptl_crystal_density_meas     ?
_exptl_crystal_density_method     'not measured'
_exptl_crystal_F_000     480
_exptl_absorpt_coefficient_mu     6.760
_exptl_absorpt_correction_type     multi-scan
_exptl_absorpt_process_details     '(SADABS; Bruker, 2005)'
_exptl_absorpt_correction_T_min     0.141
_exptl_absorpt_correction_T_max     0.236
_exptl_special_details
;
;
_diffrn_ambient_temperature     297(2)
_diffrn_radiation_type     MoK\a
_diffrn_radiation_wavelength     0.71073
_diffrn_radiation_source     'fine-focus sealed tube'
_diffrn_radiation_monochromator     graphite
_diffrn_measurement_device_type
;
Bruker SMART APEXII CCD area-detector
;
_diffrn_measurement_method     \w
_diffrn_detector_area_resol_mean     8.33
_diffrn_reflns_number     17787
_diffrn_reflns_av_R_equivalents     0.035
_diffrn_reflns_av_sigmaI/netI     0.027
_diffrn_reflns_theta_min     1.9
_diffrn_reflns_theta_max     30.0
_diffrn_reflns_theta_full     30.0
_diffrn_measured_fraction_theta_max     0.998
_diffrn_measured_fraction_theta_full     0.998
_diffrn_reflns_limit_h_min     -10
_diffrn_reflns_limit_h_max     10
_diffrn_reflns_limit_k_min     -13
_diffrn_reflns_limit_k_max     13
_diffrn_reflns_limit_l_min     -14
_diffrn_reflns_limit_l_max     14
_diffrn_standards_number     0
_diffrn_standards_interval_count     ?
_diffrn_standards_interval_time     ?
_diffrn_standards_decay_%     ?
_refine_special_details
;
Refinement of <i>F</i>^2^ against ALL reflections. The weighted <i>R</i>-factor
<i>wR</i> and goodness of fit <i>S</i> are based on <i>F</i>^2^, conventional
<i>R</i>-factors <i>R</i> are based on <i>F</i>, with <i>F</i> set to zero for
negative <i>F</i>^2^. The threshold expression of <i>F</i>^2^ >
\s(<i>F</i>^2^) is used only for calculating <i>R</i>-factors(gt) <i>etc</i>.
and is not relevant to the choice of reflections for refinement.
<i>R</i>-factors based on <i>F</i>^2^ are statistically about twice as large
as those based on <i>F</i>, and <i>R</i>- factors based on ALL data will be
even larger.
;
_reflns_number_total     4425
_reflns_number_gt     3836
_reflns_threshold_expression     I>2\s(I)
_refine_ls_structure_factor_coef     Fsqd
_refine_ls_matrix_type     full
_refine_ls_R_factor_all     0.037
_refine_ls_R_factor_gt     0.032
_refine_ls_wR_factor_gt     0.091
_refine_ls_wR_factor_ref     0.094
_refine_ls_goodness_of_fit_ref     1.06
_refine_ls_restrained_S_all     1.06
_refine_ls_number_reflns     4425
_refine_ls_number_parameters     191
_refine_ls_number_restraints     0
_refine_ls_hydrogen_treatment     constr
_refine_ls_weighting_scheme     calc
_refine_ls_weighting_details
         'calc w=1/[\s^2^(Fo^2^)+(0.0556P)^2^+0.3045P] where P=(Fo^2^+2Fc^2^)/3'
_atom_sites_solution_hydrogens     geom
_atom_sites_solution_primary     direct
_atom_sites_solution_secondary     difmap
_refine_ls_shift/su_max     0.001
_refine_ls_shift/su_mean     0.000
_refine_diff_density_max     0.79
_refine_diff_density_min     -0.54
_refine_ls_extinction_method     'SHELXTL (Sheldrick, 2008)'
_refine_ls_extinction_coef     0.0238(15)
_refine_ls_extinction_expression
                                  'Fc^*^=kFc[1+0.001xFc^2^\l^3^/sin(2\q)]^-1/4^'
loop_
    _atom_type_symbol
    _atom_type_description
    _atom_type_scat_dispersion_real
    _atom_type_scat_dispersion_imag
    _atom_type_scat_source
    'C' 'C' 0.0033 0.0016
                         'International Tables Vol C Tables 4.2.6.8 and 6.1.1.4'
    'H' 'H' 0.0000 0.0000
                         'International Tables Vol C Tables 4.2.6.8 and 6.1.1.4'
    'N' 'N' 0.0061 0.0033
                         'International Tables Vol C Tables 4.2.6.8 and 6.1.1.4'
    'Cl' 'Cl' 0.1484 0.1585
                         'International Tables Vol C Tables 4.2.6.8 and 6.1.1.4'
    'Zn' 'Zn' 0.2839 1.4301
                         'International Tables Vol C Tables 4.2.6.8 and 6.1.1.4'
    'Se' 'Se' -0.0929 2.2259
                         'International Tables Vol C Tables 4.2.6.8 and 6.1.1.4'
_computing_data_collection     'APEX2 (Bruker, 2005)'
_computing_cell_refinement     'APEX2 (Bruker, 2005)'
_computing_data_reduction     'SAINT (Bruker, 2005)'
_computing_structure_solution     'SHELXTL (Sheldrick, 2008)'
_computing_structure_refinement     'SHELXTL (Sheldrick, 2008)'
_computing_molecular_graphics     'SHELXTL (Sheldrick, 2008)'
_computing_publication_material
                             'SHELXTL (Sheldrick, 2008) and PLATON (Spek, 2003)'
loop_
    _atom_site_type_symbol
    _atom_site_label
    _atom_site_fract_x
    _atom_site_fract_y
    _atom_site_fract_z
    _atom_site_U_iso_or_equiv
    _atom_site_adp_type
    _atom_site_calc_flag
    _atom_site_refinement_flags
    _atom_site_occupancy
    _atom_site_disorder_assembly
    _atom_site_disorder_group
    Zn Zn1 0.28675(5) 0.75148(3) 0.25160(3) 0.04191(10) Uani d . 1 . .
    Se Se1 0.12303(4) 0.41702(3) 0.29459(2) 0.04073(9) Uani d . 1 . .
    Se Se2 0.15677(4) 1.04989(3) 0.33867(3) 0.04686(10) Uani d . 1 . .
    Cl Cl1 0.27521(13) 0.62664(8) 0.06430(7) 0.05663(19) Uani d . 1 . .
    Cl Cl2 0.53270(11) 0.90507(8) 0.33168(8) 0.05477(18) Uani d . 1 . .
    N N1 0.2184(3) 0.5929(2) 0.3668(2) 0.0382(4) Uani d . 1 . .
    N N2 0.1617(3) 0.3407(2) 0.4366(2) 0.0440(5) Uani d . 1 . .
    N N3 0.0973(3) 0.8770(2) 0.2511(2) 0.0423(5) Uani d . 1 . .
    N N4 -0.0058(3) 1.1149(2) 0.2476(2) 0.0439(5) Uani d . 1 . .
    C C1 0.2687(3) 0.5849(3) 0.4871(2) 0.0369(5) Uani d . 1 . .
    C C2 0.3457(4) 0.7016(3) 0.5778(3) 0.0484(6) Uani d . 1 . .
    H H2B 0.3642 0.7937 0.5561 0.058 Uiso calc R 1 . .
    C C3 0.3908(5) 0.6740(4) 0.6958(3) 0.0549(7) Uani d . 1 . .
    H H3A 0.4396 0.7494 0.7558 0.066 Uiso calc R 1 . .
    C C4 0.3669(4) 0.5338(4) 0.7330(3) 0.0529(7) Uani d . 1 . .
    H H4B 0.4025 0.5203 0.8153 0.063 Uiso calc R 1 . .
    C C5 0.2933(4) 0.4204(3) 0.6502(3) 0.0495(6) Uani d . 1 . .
    H H5A 0.2780 0.3295 0.6747 0.059 Uiso calc R 1 . .
    C C6 0.2399(4) 0.4432(3) 0.5250(2) 0.0385(5) Uani d . 1 . .
    C C7 -0.0380(4) 0.8768(3) 0.1657(2) 0.0391(5) Uani d . 1 . .
    C C8 -0.1276(4) 0.7592(3) 0.0802(3) 0.0453(6) Uani d . 1 . .
    H H8A -0.0962 0.6717 0.0811 0.054 Uiso calc R 1 . .
    C C9 -0.2595(4) 0.7790(3) -0.0020(3) 0.0495(6) Uani d . 1 . .
    H H9A -0.3217 0.7025 -0.0564 0.059 Uiso calc R 1 . .
    C C10 -0.3070(4) 0.9128(4) -0.0086(3) 0.0513(7) Uani d . 1 . .
    H H10A -0.3962 0.9217 -0.0687 0.062 Uiso calc R 1 . .
    C C11 -0.2262(4) 1.0266(3) 0.0700(3) 0.0448(6) Uani d . 1 . .
    H H11A -0.2582 1.1133 0.0639 0.054 Uiso calc R 1 . .
    C C12 -0.0907(4) 1.0119(3) 0.1627(2) 0.0393(5) Uani d . 1 . .
loop_
    _atom_site_aniso_label
    _atom_site_aniso_U_11
    _atom_site_aniso_U_22
    _atom_site_aniso_U_33
    _atom_site_aniso_U_12
    _atom_site_aniso_U_13
    _atom_site_aniso_U_23
    Zn1 0.05150(19) 0.03211(16) 0.04206(17) 0.00843(12) 0.00312(13) 0.00397(11)
    Se1 0.04956(16) 0.03208(14) 0.03864(14) 0.00715(10) -0.00216(10) -0.00116(9)
    Se2 0.05777(18) 0.03321(15) 0.04748(16) 0.00941(12) -0.00718(12)
                                                                    -0.00210(10)
    Cl1 0.0774(5) 0.0494(4) 0.0440(3) 0.0175(4) 0.0075(3) -0.0020(3)
    Cl2 0.0527(4) 0.0431(4) 0.0637(4) 0.0004(3) 0.0045(3) 0.0012(3)
    N1 0.0460(11) 0.0290(9) 0.0388(10) 0.0070(8) 0.0016(8) 0.0008(8)
    N2 0.0537(13) 0.0324(10) 0.0454(11) 0.0082(9) 0.0022(10) 0.0035(8)
    N3 0.0533(13) 0.0281(9) 0.0442(11) 0.0069(9) 0.0002(9) 0.0010(8)
    N4 0.0498(12) 0.0323(10) 0.0494(12) 0.0090(9) 0.0025(10) 0.0020(9)
    C1 0.0375(11) 0.0341(11) 0.0383(11) 0.0067(9) 0.0021(9) 0.0014(9)
    C2 0.0534(15) 0.0393(13) 0.0474(14) 0.0017(11) 0.0018(12) -0.0048(11)
    C3 0.0552(17) 0.0569(18) 0.0453(14) 0.0023(14) -0.0042(13) -0.0100(13)
    C4 0.0503(16) 0.0693(19) 0.0377(13) 0.0110(14) -0.0035(11) 0.0038(12)
    C5 0.0568(16) 0.0506(15) 0.0433(13) 0.0138(13) 0.0006(12) 0.0110(12)
    C6 0.0402(12) 0.0366(12) 0.0390(11) 0.0084(9) 0.0028(9) 0.0043(9)
    C7 0.0423(12) 0.0319(11) 0.0413(12) 0.0034(9) 0.0053(10) 0.0032(9)
    C8 0.0503(15) 0.0334(12) 0.0494(14) 0.0038(11) 0.0075(12) -0.0019(10)
    C9 0.0450(14) 0.0497(15) 0.0477(14) 0.0010(12) 0.0041(11) -0.0080(12)
    C10 0.0436(14) 0.0647(19) 0.0455(14) 0.0127(13) 0.0015(11) 0.0025(13)
    C11 0.0437(13) 0.0465(14) 0.0464(13) 0.0132(11) 0.0058(11) 0.0071(11)
    C12 0.0416(12) 0.0340(11) 0.0421(12) 0.0066(9) 0.0070(10) 0.0032(9)
_geom_special_details
;
All e.s.d.'s (except the e.s.d. in the dihedral angle between two l.s. planes)
are estimated using the full covariance matrix. The cell e.s.d.'s are taken
into account individually in the estimation of e.s.d.'s in distances, angles
and torsion angles; correlations between e.s.d.'s in cell parameters are only
used when they are defined by crystal symmetry. An approximate (isotropic)
treatment of cell e.s.d.'s is used for estimating e.s.d.'s involving l.s.
planes.
;
loop_
    _geom_bond_atom_site_label_1
    _geom_bond_atom_site_label_2
    _geom_bond_site_symmetry_2
    _geom_bond_distance
    _geom_bond_publ_flag
    Zn1 N1 . 2.052(2) ?
    Zn1 N3 . 2.062(2) ?
    Zn1 Cl2 . 2.2169(8) ?
    Zn1 Cl1 . 2.2231(8) ?
    Se1 N2 . 1.776(2) ?
    Se1 N1 . 1.803(2) ?
    Se2 N4 . 1.777(2) ?
    Se2 N3 . 1.809(2) ?
    N1 C1 . 1.328(3) ?
    N2 C6 . 1.330(3) ?
    N3 C7 . 1.335(4) ?
    N4 C12 . 1.324(4) ?
    C1 C2 . 1.428(4) ?
    C1 C6 . 1.447(3) ?
    C2 C3 . 1.347(5) ?
    C2 H2B . 0.9300 ?
    C3 C4 . 1.433(5) ?
    C3 H3A . 0.9300 ?
    C4 C5 . 1.353(5) ?
    C4 H4B . 0.9300 ?
    C5 C6 . 1.420(4) ?
    C5 H5A . 0.9300 ?
    C7 C8 . 1.427(4) ?
    C7 C12 . 1.451(3) ?
    C8 C9 . 1.349(4) ?
    C8 H8A . 0.9300 ?
    C9 C10 . 1.425(4) ?
    C9 H9A . 0.9300 ?
    C10 C11 . 1.344(4) ?
    C10 H10A . 0.9300 ?
    C11 C12 . 1.425(4) ?
    C11 H11A . 0.9300 ?
loop_
    _geom_contact_atom_site_label_1
    _geom_contact_atom_site_label_2
    _geom_contact_distance
    _geom_contact_site_symmetry_1
    _geom_contact_site_symmetry_2
    _geom_contact_publ_flag
    Se1 Se2 3.7002(4) . 1_545 y
    Se1 N4 2.893(2) . 1_545 y
    Se2 N2 2.918(2) . 1_565 y
    N2 N4 2.882(3) . 1_545 y
    Se1 Cl1 3.4111(8) . . y
    Se2 Cl2 3.4192(9) . . y
    Cl1 N1 3.293(2) . . y
    Zn1 H2B 3.23 . . y
    Zn1 H8B 3.26 . . y
loop_
    _geom_angle_atom_site_label_1
    _geom_angle_atom_site_label_2
    _geom_angle_atom_site_label_3
    _geom_angle_site_symmetry_1
    _geom_angle_site_symmetry_3
    _geom_angle
    _geom_angle_publ_flag
    N1 Zn1 N3 . . 111.13(9) ?
    N1 Zn1 Cl2 . . 110.81(7) ?
    N3 Zn1 Cl2 . . 101.44(7) ?
    N1 Zn1 Cl1 . . 100.70(6) ?
    N3 Zn1 Cl1 . . 110.32(7) ?
    Cl2 Zn1 Cl1 . . 122.58(4) ?
    N2 Se1 N1 . . 92.42(10) ?
    N4 Se2 N3 . . 92.48(11) ?
    C1 N1 Se1 . . 108.40(16) ?
    C1 N1 Zn1 . . 130.93(18) ?
    Se1 N1 Zn1 . . 118.64(11) ?
    C6 N2 Se1 . . 108.54(17) ?
    C7 N3 Se2 . . 108.30(17) ?
    C7 N3 Zn1 . . 129.73(18) ?
    Se2 N3 Zn1 . . 117.85(13) ?
    C12 N4 Se2 . . 108.45(18) ?
    N1 C1 C2 . . 125.9(2) ?
    N1 C1 C6 . . 114.7(2) ?
    C2 C1 C6 . . 119.4(2) ?
    C3 C2 C1 . . 118.0(3) ?
    C3 C2 H2B . . 121.0 ?
    C1 C2 H2B . . 121.0 ?
    C2 C3 C4 . . 122.9(3) ?
    C2 C3 H3A . . 118.6 ?
    C4 C3 H3A . . 118.6 ?
    C5 C4 C3 . . 121.0(3) ?
    C5 C4 H4B . . 119.5 ?
    C3 C4 H4B . . 119.5 ?
    C4 C5 C6 . . 118.6(3) ?
    C4 C5 H5A . . 120.7 ?
    C6 C5 H5A . . 120.7 ?
    N2 C6 C5 . . 124.0(2) ?
    N2 C6 C1 . . 115.9(2) ?
    C5 C6 C1 . . 120.1(2) ?
    N3 C7 C8 . . 125.9(2) ?
    N3 C7 C12 . . 114.2(2) ?
    C8 C7 C12 . . 119.9(2) ?
    C9 C8 C7 . . 117.9(3) ?
    C9 C8 H8A . . 121.1 ?
    C7 C8 H8A . . 121.1 ?
    C8 C9 C10 . . 122.4(3) ?
    C8 C9 H9A . . 118.8 ?
    C10 C9 H9A . . 118.8 ?
    C11 C10 C9 . . 121.8(3) ?
    C11 C10 H10A . . 119.1 ?
    C9 C10 H10A . . 119.1 ?
    C10 C11 C12 . . 118.8(3) ?
    C10 C11 H11A . . 120.6 ?
    C12 C11 H11A . . 120.6 ?
    N4 C12 C11 . . 124.3(2) ?
    N4 C12 C7 . . 116.5(2) ?
    C11 C12 C7 . . 119.2(2) ?
loop_
    _geom_torsion_atom_site_label_1
    _geom_torsion_atom_site_label_2
    _geom_torsion_atom_site_label_3
    _geom_torsion_atom_site_label_4
    _geom_torsion_site_symmetry_1
    _geom_torsion_site_symmetry_2
    _geom_torsion_site_symmetry_3
    _geom_torsion_site_symmetry_4
    _geom_torsion
    _geom_torsion_publ_flag
    N2 Se1 N1 C1 . . . . -0.83(19) ?
    N2 Se1 N1 Zn1 . . . . 164.72(14) ?
    N3 Zn1 N1 C1 . . . . -95.1(2) ?
    Cl2 Zn1 N1 C1 . . . . 16.9(2) ?
    Cl1 Zn1 N1 C1 . . . . 148.1(2) ?
    N3 Zn1 N1 Se1 . . . . 103.20(13) ?
    Cl2 Zn1 N1 Se1 . . . . -144.82(10) ?
    Cl1 Zn1 N1 Se1 . . . . -13.67(13) ?
    N1 Se1 N2 C6 . . . . -0.4(2) ?
    N4 Se2 N3 C7 . . . . -1.8(2) ?
    N4 Se2 N3 Zn1 . . . . 157.59(14) ?
    N1 Zn1 N3 C7 . . . . -100.4(2) ?
    Cl2 Zn1 N3 C7 . . . . 141.8(2) ?
    Cl1 Zn1 N3 C7 . . . . 10.4(3) ?
    N1 Zn1 N3 Se2 . . . . 105.33(13) ?
    Cl2 Zn1 N3 Se2 . . . . -12.50(13) ?
    Cl1 Zn1 N3 Se2 . . . . -143.86(10) ?
    N3 Se2 N4 C12 . . . . 0.16(19) ?
    Se1 N1 C1 C2 . . . . -178.1(2) ?
    Zn1 N1 C1 C2 . . . . 18.7(4) ?
    Se1 N1 C1 C6 . . . . 1.8(3) ?
    Zn1 N1 C1 C6 . . . . -161.37(18) ?
    N1 C1 C2 C3 . . . . -179.3(3) ?
    C6 C1 C2 C3 . . . . 0.8(4) ?
    C1 C2 C3 C4 . . . . 0.8(5) ?
    C2 C3 C4 C5 . . . . -1.3(5) ?
    C3 C4 C5 C6 . . . . 0.0(5) ?
    Se1 N2 C6 C5 . . . . -178.8(2) ?
    Se1 N2 C6 C1 . . . . 1.4(3) ?
    C4 C5 C6 N2 . . . . -178.1(3) ?
    C4 C5 C6 C1 . . . . 1.6(4) ?
    N1 C1 C6 N2 . . . . -2.2(3) ?
    C2 C1 C6 N2 . . . . 177.7(2) ?
    N1 C1 C6 C5 . . . . 178.0(2) ?
    C2 C1 C6 C5 . . . . -2.0(4) ?
    Se2 N3 C7 C8 . . . . -178.1(2) ?
    Zn1 N3 C7 C8 . . . . 25.8(4) ?
    Se2 N3 C7 C12 . . . . 2.9(3) ?
    Zn1 N3 C7 C12 . . . . -153.21(19) ?
    N3 C7 C8 C9 . . . . -178.6(3) ?
    C12 C7 C8 C9 . . . . 0.4(4) ?
    C7 C8 C9 C10 . . . . 2.1(4) ?
    C8 C9 C10 C11 . . . . -2.1(5) ?
    C9 C10 C11 C12 . . . . -0.6(4) ?
    Se2 N4 C12 C11 . . . . -177.8(2) ?
    Se2 N4 C12 C7 . . . . 1.5(3) ?
    C10 C11 C12 N4 . . . . -177.9(3) ?
    C10 C11 C12 C7 . . . . 2.9(4) ?
    N3 C7 C12 N4 . . . . -3.1(3) ?
    C8 C7 C12 N4 . . . . 177.8(2) ?
    N3 C7 C12 C11 . . . . 176.2(2) ?
    C8 C7 C12 C11 . . . . -2.9(4) ?
