# Supplementary material for: Bis(2,1,3-benzoselenadiazole-κN)dichloridozinc(II)
Source: Acta Crystallogr Sect E Struct Rep Online. 2008 Aug 20;64(Pt 9):m1188. doi: 10.1107/S1600536808026366 (PMC2960704; doi:10.1107/S1600536808026366)
Supplement: Supplementary file 2 [file e-64-m1188-Isup2.hkl]

# 
# h,k,l, Fc-squared, Fo-squared, sigma(Fo-squared) and status flag 
# 
data_I
_shelx_title ' spgfun9m in P-1  (R.T.)' 
_shelx_refln_list_code          4 
_shelx_F_calc_maximum      161.33 
_exptl_crystal_F_000       480.00 
_reflns_d_resolution_high  0.7109 
 
loop_ 
 _symmetry_equiv_pos_as_xyz 
 'x, y, z' 
 '-x, -y, -z' 
 
_cell_length_a     7.5593 
_cell_length_b     9.7269 
_cell_length_c    10.6083 
_cell_angle_alpha  95.103 
_cell_angle_beta   92.581 
_cell_angle_gamma 101.713 
 
_shelx_F_squared_multiplier     1.000 
 
loop_ 
 _refln_index_h 
 _refln_index_k 
 _refln_index_l 
 _refln_F_squared_calc 
 _refln_F_squared_meas 
 _refln_F_squared_sigma 
 _refln_observed_status 
   1   0   0     3438.27     3811.66    103.68 o 
   2   0   0    11023.44    11671.53    256.62 o 
   3   0   0     1491.41     1659.09     28.91 o 
   4   0   0      259.90      255.36      5.45 o 
   5   0   0     2632.20     2517.44     47.74 o 
   6   0   0       48.32       57.32      4.69 o 
   7   0   0     1252.46     1116.44     29.21 o 
   8   0   0      174.99      166.68     11.08 o 
   9   0   0       12.08       10.50      2.78 o 
  10   0   0        0.89        3.72      2.86 o 
 -10   1   0        5.76       -2.45      4.25 o 
  -9   1   0        9.04        9.40      2.15 o 
  -8   1   0      359.82      318.76      9.49 o 
  -7   1   0        4.89        1.42      1.63 o 
  -6   1   0      483.33      516.79     11.73 o 
  -5   1   0       66.13       71.89      3.81 o 
  -4   1   0     1124.05     1104.80     21.45 o 
  -3   1   0      919.20      998.67     23.55 o 
  -2   1   0    19427.98    19308.10    355.73 o 
  -1   1   0      196.32      276.00     12.50 o 
   0   1   0       15.46       33.38      4.08 o 
   1   1   0     1474.45     1770.28     42.72 o 
   2   1   0     1227.86     1207.80     35.50 o 
   3   1   0     7232.07     7198.53    248.95 o 
   4   1   0     2661.21     2617.70     48.24 o 
   5   1   0     1652.45     1655.19     55.82 o 
   6   1   0      576.03      540.23     29.63 o 
   7   1   0       15.79       10.08      2.35 o 
   8   1   0       35.22       39.70      3.50 o 
   9   1   0      166.94      163.70      8.19 o 
  10   1   0       39.44       47.50      4.24 o 
 -10   2   0      131.02      123.59      8.75 o 
  -9   2   0       53.36       65.66      3.69 o 
  -8   2   0      190.37      180.15      6.06 o 
  -7   2   0      272.73      256.53      6.62 o 
  -6   2   0      454.98      431.91      8.43 o 
  -5   2   0     1205.55     1199.49     21.27 o 
  -4   2   0     3548.98     3413.93     64.53 o 
  -3   2   0    12406.53    12046.94    224.52 o 
  -2   2   0     1461.78     1700.77     32.14 o 
  -1   2   0     7514.67     8003.44    219.94 o 
   0   2   0     2543.97     2745.92     79.78 o 
   1   2   0      458.78      506.33     11.01 o 
   2   2   0     6332.46     6989.87    143.93 o 
   3   2   0     1749.32     1815.04     38.21 o 
   4   2   0      538.30      547.81     12.33 o 
   5   2   0       15.00       15.63      2.61 o 
   6   2   0       19.59       17.85      2.39 o 
   7   2   0      398.35      378.09     12.24 o 
   8   2   0        1.29        1.05      2.60 o 
   9   2   0        9.13        5.22      3.19 o 
 -10   3   0        0.70       -1.67      2.36 o 
  -9   3   0        1.13        0.78      2.25 o 
  -8   3   0      111.10       95.74      6.58 o 
  -7   3   0      261.30      239.35      6.37 o 
  -6   3   0     1694.79     1563.43     30.30 o 
  -5   3   0      737.79      699.78     14.08 o 
  -4   3   0      339.83      351.67      7.51 o 
  -3   3   0        0.60        2.30      1.22 o 
  -2   3   0       27.70       42.66      1.75 o 
  -1   3   0    11748.25    12000.57    178.87 o 
   0   3   0     2429.11     2772.77     43.71 o 
   1   3   0     6185.63     6334.01    172.91 o 
   2   3   0     5082.80     5363.20     97.84 o 
   3   3   0     2254.99     2308.71     50.87 o 
   4   3   0      196.88      230.00      6.50 o 
   5   3   0      545.88      542.11     14.43 o 
   6   3   0     2026.84     1871.25     52.36 o 
   7   3   0        9.53       40.83     14.18 o 
   8   3   0       76.23       74.69      5.00 o 
   9   3   0       52.97       54.48      4.75 o 
 -10   4   0       51.31       50.89      4.30 o 
  -9   4   0       58.93       53.24      3.40 o 
  -8   4   0        7.87       10.30      2.03 o 
  -7   4   0      831.91      788.88     17.10 o 
  -6   4   0       35.71       34.47      2.08 o 
  -5   4   0       95.97       96.08      3.10 o 
  -4   4   0      850.75      861.00     16.89 o 
  -3   4   0       39.65       32.83      1.41 o 
  -2   4   0     1987.77     2107.27     41.79 o 
  -1   4   0       53.97       66.89      1.69 o 
   0   4   0      242.52      295.30      5.90 o 
   1   4   0      571.83      656.73     12.82 o 
   2   4   0     1495.90     1597.03     24.38 o 
   3   4   0      787.57      803.23     18.75 o 
   4   4   0      787.09      791.72     22.17 o 
   5   4   0        0.12       -0.42      1.54 o 
   6   4   0       11.80       14.72      2.96 o 
   7   4   0      216.75      215.08      9.45 o 
   8   4   0       86.16       89.43      4.53 o 
   9   4   0       23.54       34.02      6.48 o 
 -10   5   0       19.53       18.93      3.68 o 
  -9   5   0      123.26      116.20      4.86 o 
  -8   5   0      142.60      131.27      4.58 o 
  -7   5   0       52.87       48.05      2.66 o 
  -6   5   0      625.91      592.70     12.23 o 
  -5   5   0     2749.40     2530.37     48.28 o 
  -4   5   0     2521.37     2402.49     52.75 o 
  -3   5   0      265.04      209.79      5.34 o 
  -2   5   0      427.47      408.88      8.54 o 
  -1   5   0     4200.92     4492.66     69.89 o 
   0   5   0      771.86      862.08     13.57 o 
   1   5   0      133.34      127.76      3.16 o 
   2   5   0     8694.17     8394.99    125.65 o 
   3   5   0     1979.70     1994.61     37.84 o 
   4   5   0      133.24      128.21      4.59 o 
   5   5   0      108.03       94.69      3.89 o 
   6   5   0       14.86       11.85      2.05 o 
   7   5   0       85.82       79.21      4.24 o 
   8   5   0       42.13       43.40      6.72 o 
 -10   6   0       10.05        5.50      2.80 o 
  -9   6   0        3.50        1.65      2.27 o 
  -8   6   0        1.76        0.29      1.84 o 
  -7   6   0      410.48      371.04      8.90 o 
  -6   6   0        4.39        2.66      1.72 o 
  -5   6   0       19.66       20.29      1.75 o 
  -4   6   0      358.45      347.94      7.54 o 
  -3   6   0     1484.82     1422.09     33.67 o 
  -2   6   0     4110.48     3936.47     75.13 o 
  -1   6   0        2.13        3.54      1.46 o 
   0   6   0     9605.87     9249.49    147.12 o 
   1   6   0      683.24      684.54     13.45 o 
   2   6   0        5.57        8.18      1.09 o 
   3   6   0        1.22        5.53      1.88 o 
   4   6   0      160.06      163.73      5.41 o 
   5   6   0     2568.23     2467.85     85.86 o 
   6   6   0        0.05        1.96      2.20 o 
   7   6   0      272.37      243.90     16.52 o 
   8   6   0       79.97       82.41      8.87 o 
 -10   7   0        8.88        7.45      2.49 o 
  -9   7   0       34.82       37.64      3.01 o 
  -8   7   0      650.34      617.38     15.06 o 
  -7   7   0        3.51        4.67      2.64 o 
  -6   7   0      472.60      433.94     11.03 o 
  -5   7   0      123.81      113.60      3.86 o 
  -4   7   0       67.25       64.76      2.77 o 
  -3   7   0     1340.15     1298.48     27.37 o 
  -2   7   0      230.97      218.46      5.31 o 
  -1   7   0     3815.29     3553.28     58.18 o 
   0   7   0       30.52       34.40      2.20 o 
   1   7   0      232.74      232.00      5.96 o 
   2   7   0       13.63       14.65      1.66 o 
   3   7   0     1112.05     1083.86     37.67 o 
   4   7   0      242.63      250.18      8.79 o 
   5   7   0       32.22       34.38      4.18 o 
   6   7   0       12.57       15.70      5.49 o 
   7   7   0       16.21       16.57      5.71 o 
  -9   8   0        0.20        2.68      2.24 o 
  -8   8   0        7.72        9.18      2.40 o 
  -7   8   0       14.81       14.83      2.91 o 
  -6   8   0      657.78      631.66     15.23 o 
  -5   8   0     1690.80     1558.10     32.73 o 
  -4   8   0     1370.50     1282.45     27.16 o 
  -3   8   0     3565.61     3198.93     65.80 o 
  -2   8   0      487.71      446.73      9.54 o 
  -1   8   0        0.89       -0.25      1.35 o 
   0   8   0        5.02        7.53      2.30 o 
   1   8   0      742.08      752.75     21.48 o 
   2   8   0      971.88     1063.12     77.46 o 
   3   8   0      235.32      261.71     12.27 o 
   4   8   0      471.44      502.01     24.74 o 
   5   8   0       76.60       81.84      6.12 o 
   6   8   0        3.62       -0.06      5.30 o 
   7   8   0       21.26       15.53      6.21 o 
  -9   9   0       21.01       19.54      2.74 o 
  -8   9   0        0.46       -2.20      2.46 o 
  -7   9   0        3.41       -0.34      2.10 o 
  -6   9   0      294.64      284.21      7.91 o 
  -5   9   0       86.07       79.92      3.34 o 
  -4   9   0       61.75       57.21      2.83 o 
  -3   9   0      232.73      214.63      6.43 o 
  -2   9   0      195.11      184.66      4.89 o 
  -1   9   0     1551.84     1527.12     29.97 o 
   0   9   0       15.34       16.52      2.19 o 
   1   9   0      457.58      477.17     26.35 o 
   2   9   0      220.93      259.81     12.37 o 
   3   9   0      125.89      129.95      8.85 o 
   4   9   0      309.55      328.95     14.61 o 
   5   9   0        0.34       -2.25      3.11 o 
   6   9   0      366.31      403.73     24.92 o 
  -8  10   0       46.60       48.34      3.24 o 
  -7  10   0      255.56      283.65     12.55 o 
  -6  10   0      290.05      261.17      7.45 o 
  -5  10   0       51.14       47.10      2.72 o 
  -4  10   0       13.63        9.05      2.01 o 
  -3  10   0       62.62       56.49      2.88 o 
  -2  10   0     1508.98     1452.08     28.66 o 
  -1  10   0       64.04       70.88      4.74 o 
   0  10   0      205.32      213.10     16.70 o 
   1  10   0      262.85      294.17     13.34 o 
   2  10   0       64.64       71.21      5.52 o 
   3  10   0       12.40       13.38      4.21 o 
   4  10   0        1.03        0.41      3.41 o 
   5  10   0       17.41       18.21      5.07 o 
  -7  11   0       21.52       24.94      2.81 o 
  -6  11   0       37.79       36.33      2.72 o 
  -5  11   0      169.09      164.75      5.14 o 
  -4  11   0      796.32      735.85     16.24 o 
  -3  11   0       29.29       26.47      2.42 o 
  -2  11   0      116.12      109.14      5.55 o 
  -1  11   0      734.59      694.91     26.06 o 
   0  11   0      542.22      603.59     53.09 o 
   1  11   0      206.79      221.96     37.89 o 
   2  11   0      492.26      583.86     61.48 o 
   3  11   0      366.86      428.15     18.30 o 
   4  11   0       50.05       56.36      5.01 o 
  -6  12   0       22.90       28.76      2.62 o 
  -5  12   0       78.50       80.33      3.47 o 
  -4  12   0        0.65        1.25      2.93 o 
  -3  12   0        1.07       -0.41      2.86 o 
  -2  12   0      147.89      141.22      7.84 o 
  -1  12   0       22.70       27.01      5.31 o 
   0  12   0      116.26      162.58     30.24 o 
   1  12   0        0.59       -0.06      3.43 o 
   2  12   0       13.63       11.52      3.86 o 
  -5  13   0        1.00       -0.76      2.94 o 
  -4  13   0       77.86       82.50      4.96 o 
  -3  13   0      380.11      375.79     15.29 o 
  -2  13   0        0.95        1.22      3.62 o 
  -1  13   0      434.09      435.64     26.20 o 
   0  13   0      153.91      150.47     11.81 o 
   1  13   0        3.05        5.03      2.87 o 
  -1 -13   1       13.23       17.85      5.76 o 
   0 -13   1        1.95        0.52      5.14 o 
   1 -13   1      430.31      453.49     17.92 o 
   2 -13   1      360.97      357.24     14.76 o 
   3 -13   1        1.31        1.77      3.63 o 
   4 -13   1      167.60      174.09      7.44 o 
   5 -13   1      113.71      121.77      4.34 o 
  -3 -12   1        0.22       -1.19      3.44 o 
  -2 -12   1        1.59        2.74      3.52 o 
  -1 -12   1      152.61      212.08     21.22 o 
   0 -12   1       67.55       75.55      8.33 o 
   1 -12   1       67.81       65.97      5.22 o 
   2 -12   1       13.66       12.87      3.75 o 
   3 -12   1       66.55       67.95      3.15 o 
   4 -12   1      174.99      165.53      5.03 o 
   5 -12   1       10.15       13.30      2.57 o 
   6 -12   1       49.01       51.97      3.32 o 
  -4 -11   1       98.97      122.31     12.79 o 
  -3 -11   1        0.79        1.56      3.55 o 
  -2 -11   1     1085.70     1338.34    152.18 o 
  -1 -11   1      403.44      502.69     55.68 o 
   0 -11   1      143.09      138.64      7.65 o 
   1 -11   1      368.59      348.77     11.01 o 
   2 -11   1       67.37       61.34      3.22 o 
   3 -11   1      745.94      701.16     15.45 o 
   4 -11   1        4.92        6.24      2.02 o 
   5 -11   1      490.03      472.66     12.00 o 
   6 -11   1       94.51       98.17      4.20 o 
   7 -11   1       60.25       65.97      3.50 o 
  -5 -10   1       32.82       38.14      4.64 o 
  -4 -10   1       95.08      108.95      7.01 o 
  -3 -10   1        1.58       -1.08      3.43 o 
  -2 -10   1       31.68       38.29      8.48 o 
  -1 -10   1       39.44       48.11      7.42 o 
   0 -10   1      295.54      290.80     10.31 o 
   1 -10   1     1429.14     1367.97     43.22 o 
   2 -10   1      149.92      143.37      4.60 o 
   3 -10   1     1053.23      999.94     21.49 o 
   4 -10   1      135.72      137.76      4.47 o 
   5 -10   1       16.85       17.65      2.45 o 
   6 -10   1       25.73       36.86      2.96 o 
   7 -10   1      295.16      290.06      8.10 o 
   8 -10   1      252.21      272.04      7.79 o 
  -6  -9   1       78.90       92.77      6.45 o 
  -5  -9   1      285.10      321.51     14.39 o 
  -4  -9   1       97.00      107.72      6.96 o 
  -3  -9   1      508.70      552.34     24.20 o 
  -2  -9   1        4.56        8.67      3.42 o 
  -1  -9   1      112.78      115.16      4.13 o 
   0  -9   1      476.83      460.99     10.64 o 
   1  -9   1       17.91       20.70      1.96 o 
   2  -9   1     1028.76      962.70     20.72 o 
   3  -9   1        4.63        5.22      1.80 o 
   4  -9   1      174.79      169.56      5.61 o 
   5  -9   1      282.53      254.18      7.14 o 
   6  -9   1       41.71       41.34      2.90 o 
   7  -9   1       43.22       43.74      4.19 o 
   8  -9   1       10.54       13.90      2.43 o 
   9  -9   1        8.70       11.38      2.52 o 
  -7  -8   1       16.57       14.87      5.98 o 
  -6  -8   1        0.26       -2.20      3.98 o 
  -5  -8   1       39.52       38.34      4.49 o 
  -4  -8   1        2.66        2.30      3.38 o 
  -3  -8   1     2197.65     2318.09    156.45 o 
  -2  -8   1      920.75      911.35     20.21 o 
  -1  -8   1     1087.39     1032.33     20.17 o 
   0  -8   1     4709.09     4422.84    125.33 o 
   1  -8   1      186.90      173.37      5.91 o 
   2  -8   1      265.75      236.80      6.18 o 
   3  -8   1      168.76      172.83      5.00 o 
   4  -8   1     2516.32     2295.11     47.66 o 
   5  -8   1     1105.47     1082.27     24.93 o 
   6  -8   1      172.42      165.51      5.35 o 
   7  -8   1      388.28      378.55      9.85 o 
   8  -8   1       23.45       28.57      2.67 o 
   9  -8   1       42.11       42.96      3.18 o 
  -7  -7   1        4.99        6.00      5.63 o 
  -6  -7   1        6.00        8.25      3.44 o 
  -5  -7   1       43.88       42.40      8.32 o 
  -4  -7   1        1.89        1.11      4.79 o 
  -3  -7   1        3.56        7.17      3.29 o 
  -2  -7   1      201.74      193.31      4.50 o 
  -1  -7   1        3.32        5.72      1.40 o 
   0  -7   1     2099.12     2019.54     33.14 o 
   1  -7   1      474.20      479.93     10.04 o 
   2  -7   1     2220.51     2133.33     44.19 o 
   3  -7   1     1006.68      947.56     20.29 o 
   4  -7   1      132.48      133.18      4.15 o 
   5  -7   1       78.00       81.61      3.63 o 
   6  -7   1      431.25      392.21     10.01 o 
   7  -7   1      242.89      228.11      6.60 o 
   8  -7   1       28.87       29.40      3.18 o 
   9  -7   1      215.78      217.15      6.58 o 
  10  -7   1       41.41       45.12      3.60 o 
  -8  -6   1        3.34       -2.00      5.12 o 
  -7  -6   1      214.50      222.82     15.70 o 
  -6  -6   1      277.38      296.81     26.12 o 
  -5  -6   1        2.75        3.39      2.58 o 
  -4  -6   1      573.68      620.39     21.88 o 
  -3  -6   1     1380.27     1343.09     38.04 o 
  -2  -6   1      260.36      269.94      5.25 o 
  -1  -6   1      263.10      278.47      5.07 o 
   0  -6   1     2368.55     2350.59     40.57 o 
   1  -6   1     3899.07     3968.21     63.97 o 
   2  -6   1      215.35      217.09      6.20 o 
   3  -6   1     2341.61     2283.40     39.39 o 
   4  -6   1       34.36       40.72      2.07 o 
   5  -6   1      105.60       92.10      3.27 o 
   6  -6   1      219.47      206.28      7.08 o 
   7  -6   1      132.89      130.16      4.26 o 
   8  -6   1        9.92        7.65      2.22 o 
   9  -6   1        5.37        4.18      2.29 o 
  10  -6   1        0.19       -3.30      2.52 o 
  -8  -5   1        4.33        6.66      5.51 o 
  -7  -5   1        5.97        7.92      5.18 o 
  -6  -5   1        7.86        2.39      2.14 o 
  -5  -5   1        7.33        5.68      1.88 o 
  -4  -5   1     2136.78     2118.71     45.10 o 
  -3  -5   1      233.73      249.25      4.89 o 
  -2  -5   1     2585.63     2588.89     42.17 o 
  -1  -5   1     4126.45     4262.04     64.17 o 
   0  -5   1      627.32      655.93     12.58 o 
   1  -5   1       92.87       96.79      2.26 o 
   2  -5   1      351.34      336.29      5.99 o 
   3  -5   1     8347.94     8008.41    156.89 o 
   4  -5   1      383.46      457.67     23.12 o 
   5  -5   1      821.61      810.44     17.20 o 
   6  -5   1      711.00      655.99     14.24 o 
   7  -5   1        9.42        9.80      1.95 o 
   8  -5   1       54.98       50.99      2.87 o 
   9  -5   1       58.65       51.96      4.97 o 
  10  -5   1      121.83      114.81      7.16 o 
  -9  -4   1        7.51        9.66      5.57 o 
  -8  -4   1       58.71       54.30      5.36 o 
  -7  -4   1      261.70      252.51      7.37 o 
  -6  -4   1        7.08        7.42      1.90 o 
  -5  -4   1     1008.22     1016.70     20.58 o 
  -4  -4   1       48.60       50.02      2.10 o 
  -3  -4   1     2182.41     2274.98     34.95 o 
  -2  -4   1     1406.31     1653.99     29.66 o 
  -1  -4   1     1544.02     1543.17     24.02 o 
   0  -4   1      211.04      271.56      6.99 o 
   1  -4   1      540.58      564.07      9.58 o 
   2  -4   1        9.03       19.20      1.12 o 
   3  -4   1      370.33      372.16      8.31 o 
   4  -4   1      203.79      219.73      5.06 o 
   5  -4   1      113.38      105.01      3.73 o 
   6  -4   1      442.69      461.88     13.55 o 
   7  -4   1      606.05      559.04     12.52 o 
   8  -4   1      563.49      536.88     12.14 o 
   9  -4   1       37.44       81.21     10.91 o 
  10  -4   1       50.27       40.87      3.19 o 
  -9  -3   1       60.84       63.37      5.73 o 
  -8  -3   1      193.12      200.51     14.38 o 
  -7  -3   1      738.01      691.05     20.64 o 
  -6  -3   1      343.14      320.77      8.52 o 
  -5  -3   1     1927.75     1839.79     41.23 o 
  -4  -3   1     1888.56     1970.80     32.67 o 
  -3  -3   1        1.96        1.31      0.99 o 
  -2  -3   1      126.64      138.32      3.27 o 
  -1  -3   1    15503.70    15897.72    284.26 o 
   0  -3   1     8205.61     8367.50    136.50 o 
   1  -3   1      610.83      736.55     13.60 o 
   2  -3   1    10158.63    10398.85    269.15 o 
   3  -3   1       46.20       53.70      2.08 o 
   4  -3   1       15.21       23.92      2.04 o 
   5  -3   1      240.07      222.11      5.21 o 
   6  -3   1      305.78      304.27      7.34 o 
   7  -3   1      444.94      393.80      9.22 o 
   8  -3   1        3.73        1.71      2.18 o 
   9  -3   1      111.13      103.03      4.46 o 
  10  -3   1       17.36       20.56      2.95 o 
  -9  -2   1        6.90        3.01      2.79 o 
  -8  -2   1      204.38      187.83      8.62 o 
  -7  -2   1       13.56       13.43      3.11 o 
  -6  -2   1      198.92      197.38      8.64 o 
  -5  -2   1      131.74      126.78      5.10 o 
  -4  -2   1      666.71      678.09     13.61 o 
  -3  -2   1    10147.63    10654.89    229.24 o 
  -2  -2   1     1783.09     1873.48     44.41 o 
  -1  -2   1     1915.14     2137.20     41.00 o 
   0  -2   1     6503.98     6981.25    135.65 o 
   1  -2   1      225.65      333.24      8.21 o 
   2  -2   1    12928.96    12916.70    272.92 o 
   3  -2   1      118.42      118.63      5.33 o 
   4  -2   1    10731.67    10151.43    183.19 o 
   5  -2   1     5658.89     5341.91     91.57 o 
   6  -2   1       42.91       44.86      2.11 o 
   7  -2   1      148.88      127.75      4.10 o 
   8  -2   1       88.34       87.82      4.89 o 
   9  -2   1      158.74      152.52      9.00 o 
  10  -2   1        1.87        3.96      4.98 o 
 -10  -1   1       31.35       39.67      6.75 o 
  -9  -1   1       50.62       68.75      6.84 o 
  -8  -1   1      497.41      459.34     26.95 o 
  -7  -1   1        2.22        2.92      2.21 o 
  -6  -1   1       36.29       41.95      6.26 o 
  -5  -1   1        8.57        9.01      2.08 o 
  -4  -1   1     4742.11     4783.86     82.13 o 
  -3  -1   1     1490.02     1522.93     27.86 o 
  -2  -1   1      393.85      387.19      8.10 o 
  -1  -1   1     3484.45     3880.94     83.66 o 
   0  -1   1       52.63       85.98      4.37 o 
   1  -1   1     2121.49     2541.18     67.34 o 
   2  -1   1      463.78      499.82     13.30 o 
   3  -1   1        1.51        7.69      2.77 o 
   4  -1   1      717.06      658.62     14.02 o 
   5  -1   1     2139.11     2117.01     40.23 o 
   6  -1   1       85.87       87.92      3.25 o 
   7  -1   1      548.07      509.36     15.30 o 
   8  -1   1        1.17        4.00      1.86 o 
   9  -1   1      173.78      170.91     10.43 o 
  10  -1   1       28.02       32.30      4.93 o 
 -10   0   1       21.28       18.68      3.77 o 
  -9   0   1        0.59       -0.40      2.04 o 
  -8   0   1      212.76      182.90      7.86 o 
  -7   0   1      188.79      159.78      6.45 o 
  -6   0   1     3302.09     2999.70     71.43 o 
  -5   0   1     1690.46     1625.23     26.94 o 
  -4   0   1     1378.77     1290.33     23.56 o 
  -3   0   1      713.68      723.81     13.49 o 
  -2   0   1     9268.80     8894.34    252.39 o 
  -1   0   1    14133.01    13795.26    488.11 o 
   0   0   1     2066.74     2272.05    118.35 o 
   1   0   1    16008.99    15389.59   1379.90 o 
   2   0   1    11555.36    12428.85    320.37 o 
   3   0   1     4832.08     5101.04    113.65 o 
   4   0   1      282.57      311.82      6.66 o 
   5   0   1      877.59      836.05     16.51 o 
   6   0   1      721.57      685.52     17.39 o 
   7   0   1       27.97       27.59      4.04 o 
   8   0   1      401.86      355.12     13.82 o 
   9   0   1        0.39        2.33      3.51 o 
  10   0   1        1.32        4.71      2.91 o 
 -10   1   1        0.21        2.40      3.28 o 
  -9   1   1       30.39       22.37      3.48 o 
  -8   1   1       17.48       15.79      1.96 o 
  -7   1   1       65.20       63.97      3.41 o 
  -6   1   1        2.75        3.03      1.65 o 
  -5   1   1     2372.16     2250.89     37.32 o 
  -4   1   1     3286.96     3424.86     55.97 o 
  -3   1   1     1565.69     1648.12     27.17 o 
  -2   1   1    10358.82    10465.77    246.46 o 
  -1   1   1     1263.94     1474.31     42.32 o 
   0   1   1     3397.82     3757.36    118.60 o 
   1   1   1      260.68      279.18      9.30 o 
   2   1   1      343.60      425.27     12.09 o 
   3   1   1     4915.20     4994.15    176.74 o 
   4   1   1     3005.20     3368.31     92.65 o 
   5   1   1       82.49       84.18      3.75 o 
   6   1   1     1982.90     1800.80     71.38 o 
   7   1   1       75.57       71.03      7.63 o 
   8   1   1      186.87      174.70     10.51 o 
   9   1   1        8.11       11.88      4.02 o 
  10   1   1       56.03       51.83      4.30 o 
 -10   2   1      108.60      130.31      7.32 o 
  -9   2   1      207.88      202.26      8.99 o 
  -8   2   1       48.84       44.96      2.78 o 
  -7   2   1      374.41      348.91      7.91 o 
  -6   2   1      218.56      199.68      5.12 o 
  -5   2   1     3564.55     3348.86     59.58 o 
  -4   2   1     2278.38     2355.46     42.08 o 
  -3   2   1     1761.77     1771.79     32.72 o 
  -2   2   1    20895.47    19980.03    446.98 o 
  -1   2   1       39.58       49.96      1.67 o 
   0   2   1       28.19       35.24      2.06 o 
   1   2   1     1352.83     1647.22     30.62 o 
   2   2   1      363.44      373.63      9.61 o 
   3   2   1      668.01      708.54     15.26 o 
   4   2   1       22.76       29.67      2.83 o 
   5   2   1      190.38      185.52      7.63 o 
   6   2   1       75.41       70.16      4.03 o 
   7   2   1        1.62        0.21      3.42 o 
   8   2   1        1.49        1.80      4.02 o 
   9   2   1        6.60        9.92      4.41 o 
 -10   3   1        0.50       -2.87      2.57 o 
  -9   3   1       13.35       10.17      2.98 o 
  -8   3   1       14.61       15.23      2.01 o 
  -7   3   1      613.83      545.94     11.48 o 
  -6   3   1       97.87       93.76      3.23 o 
  -5   3   1      353.96      352.85      7.15 o 
  -4   3   1     3484.61     3380.57     67.21 o 
  -3   3   1      482.59      474.28      9.08 o 
  -2   3   1     1054.07     1057.92     20.43 o 
  -1   3   1    12767.68    13034.71    209.80 o 
   0   3   1    11268.26    11778.47    302.77 o 
   1   3   1     1974.55     2178.82     40.63 o 
   2   3   1     3031.06     3192.36     71.20 o 
   3   3   1     1550.53     1622.63     37.72 o 
   4   3   1     2950.41     2686.22     76.29 o 
   5   3   1      290.31      252.18     10.38 o 
   6   3   1      729.01      674.37     23.96 o 
   7   3   1     1241.97     1161.04     39.86 o 
   8   3   1      133.74      121.04      8.87 o 
   9   3   1       26.53       27.52      5.07 o 
 -10   4   1        0.04       -3.48      2.83 o 
  -9   4   1       75.92       82.80      3.67 o 
  -8   4   1      408.22      385.06      8.63 o 
  -7   4   1       23.56       21.33      2.01 o 
  -6   4   1      621.85      558.07     11.59 o 
  -5   4   1       21.11       20.95      1.70 o 
  -4   4   1      339.43      323.72      6.97 o 
  -3   4   1     2478.51     2489.74     50.20 o 
  -2   4   1      352.83      425.96      8.29 o 
  -1   4   1       15.52       25.76      1.17 o 
   0   4   1        0.30        1.53      0.76 o 
   1   4   1        1.01        1.90      0.92 o 
   2   4   1     8127.99     8029.30    148.39 o 
   3   4   1       49.20       46.59      2.81 o 
   4   4   1     1026.53     1027.04     24.55 o 
   5   4   1     1232.97     1151.14     30.46 o 
   6   4   1       37.98       41.28      3.86 o 
   7   4   1      105.46      107.64      6.19 o 
   8   4   1       11.98       14.31      2.68 o 
   9   4   1       98.80      116.35      6.86 o 
 -10   5   1       30.63       30.79      4.54 o 
  -9   5   1        1.50       -1.34      2.05 o 
  -8   5   1       69.69       72.13      3.02 o 
  -7   5   1       53.56       55.49      2.59 o 
  -6   5   1      932.88      849.39     25.39 o 
  -5   5   1       20.43       23.45      1.85 o 
  -4   5   1     4312.41     3935.31     74.96 o 
  -3   5   1     3872.27     3614.09     63.99 o 
  -2   5   1      503.02      534.66     10.15 o 
  -1   5   1     1035.21     1103.13     17.20 o 
   0   5   1      244.73      263.57      5.44 o 
   1   5   1     6347.08     6147.30     97.30 o 
   2   5   1       38.68       44.63      1.70 o 
   3   5   1     1325.31     1289.59     30.81 o 
   4   5   1     1408.97     1313.34     31.35 o 
   5   5   1      134.14      127.73      4.35 o 
   6   5   1       18.62       13.14      2.55 o 
   7   5   1        1.56       -1.84      2.26 o 
   8   5   1        7.03       17.50      3.76 o 
 -10   6   1        1.99        0.10      2.68 o 
  -9   6   1       17.41       14.31      2.54 o 
  -8   6   1       75.05       80.42      4.86 o 
  -7   6   1       38.31       39.99      2.48 o 
  -6   6   1      237.15      210.71      6.55 o 
  -5   6   1      407.25      373.66      8.89 o 
  -4   6   1        0.46       -1.19      1.16 o 
  -3   6   1      657.00      584.49     11.17 o 
  -2   6   1     1920.31     1927.55     31.92 o 
  -1   6   1    10616.45    10074.39    152.16 o 
   0   6   1       16.52       22.17      1.88 o 
   1   6   1     4384.15     4233.51     67.62 o 
   2   6   1     1160.83     1236.20     22.05 o 
   3   6   1      284.81      276.13      7.78 o 
   4   6   1      640.05      588.49     18.60 o 
   5   6   1      516.07      522.06     13.33 o 
   6   6   1      498.35      475.28     15.27 o 
   7   6   1       70.79       67.36      7.82 o 
   8   6   1      122.35      140.45     11.67 o 
 -10   7   1        9.64        4.36      2.42 o 
  -9   7   1      105.60      103.89      5.18 o 
  -8   7   1       78.13       82.14      3.91 o 
  -7   7   1      582.97      566.70     12.85 o 
  -6   7   1       88.49       81.05      3.36 o 
  -5   7   1      699.16      637.09     14.14 o 
  -4   7   1       79.76       84.32      2.95 o 
  -3   7   1      115.16      107.24      3.52 o 
  -2   7   1     1588.48     1510.42     27.57 o 
  -1   7   1       11.52       16.17      1.98 o 
   0   7   1     4310.51     4116.33     71.17 o 
   1   7   1      617.27      600.82     12.26 o 
   2   7   1     1650.92     1562.67     37.27 o 
   3   7   1      680.23      664.83     23.04 o 
   4   7   1      312.07      321.93     14.38 o 
   5   7   1       68.25       68.41      3.84 o 
   6   7   1      137.08      123.34     10.64 o 
   7   7   1        0.78        0.93      5.43 o 
  -9   8   1      105.83      119.98      4.94 o 
  -8   8   1        6.36        5.76      2.23 o 
  -7   8   1        4.22        3.10      2.02 o 
  -6   8   1       14.40       13.52      2.11 o 
  -5   8   1     1753.13     1659.65     34.72 o 
  -4   8   1     1680.18     1566.90     30.45 o 
  -3   8   1      163.99      149.01      4.19 o 
  -2   8   1     5116.40     4681.57     89.61 o 
  -1   8   1      126.37      129.70      3.86 o 
   0   8   1       43.36       42.97      2.75 o 
   1   8   1        0.97        3.12      2.32 o 
   2   8   1      947.48      937.50     27.26 o 
   3   8   1     1639.69     1675.25     64.42 o 
   4   8   1       19.69       25.49      3.87 o 
   5   8   1       84.70       84.22      9.05 o 
   6   8   1        7.64        6.95      5.84 o 
  -9   9   1        5.99        2.63      2.36 o 
  -8   9   1        2.05        1.32      2.39 o 
  -7   9   1       88.84       90.21      3.70 o 
  -6   9   1        2.98        4.06      2.63 o 
  -5   9   1      302.40      279.11      7.25 o 
  -4   9   1       57.87       49.56      2.33 o 
  -3   9   1       68.08       60.27      2.63 o 
  -2   9   1      595.11      588.15     12.34 o 
  -1   9   1       11.21       10.71      1.85 o 
   0   9   1     1061.03     1058.63     32.13 o 
   1   9   1     1800.31     1803.52     69.15 o 
   2   9   1       65.00       64.94      5.26 o 
   3   9   1       16.18       13.15      3.49 o 
   4   9   1      346.45      388.03     18.88 o 
   5   9   1      192.97      194.87     14.24 o 
   6   9   1        0.00        0.39      5.38 o 
  -8  10   1      177.01      188.46      5.59 o 
  -7  10   1      125.37      132.27      4.64 o 
  -6  10   1      171.49      170.32      5.22 o 
  -5  10   1      240.42      240.71      6.51 o 
  -4  10   1       60.21       55.42      2.91 o 
  -3  10   1       55.18       61.17      3.06 o 
  -2  10   1      105.80      105.03      7.70 o 
  -1  10   1      411.01      451.56     24.31 o 
   0  10   1      124.93      141.50      8.12 o 
   1  10   1      245.57      274.08     29.54 o 
   2  10   1       16.38       16.96      3.72 o 
   3  10   1        3.75       13.24      5.21 o 
   4  10   1        5.81        8.52      3.34 o 
   5  10   1        9.24        6.09      5.80 o 
  -7  11   1       26.42       31.56      3.10 o 
  -6  11   1      233.98      240.22      6.52 o 
  -5  11   1       47.90       49.16      2.92 o 
  -4  11   1      181.02      178.64      9.12 o 
  -3  11   1      914.87      876.61     26.53 o 
  -2  11   1      287.12      264.16     11.56 o 
  -1  11   1        3.38        2.18      2.79 o 
   0  11   1      125.75      140.82     16.98 o 
   1  11   1      770.68      833.05     44.86 o 
   2  11   1      205.32      230.32     17.18 o 
   3  11   1       57.56       68.22      5.32 o 
   4  11   1      257.75      317.06     23.96 o 
  -6  12   1        0.61        5.09      3.26 o 
  -5  12   1        1.61        2.20      3.07 o 
  -4  12   1        1.70        1.70      3.00 o 
  -3  12   1       80.23       70.78      5.59 o 
  -2  12   1       15.54       21.74      3.95 o 
  -1  12   1       38.71       46.19      4.29 o 
   0  12   1        0.92        0.72      2.80 o 
   1  12   1       32.56       40.96      5.53 o 
   2  12   1        0.81        0.97      3.38 o 
  -4  13   1       22.94       26.01      4.24 o 
  -3  13   1      292.31      312.54     13.50 o 
  -2  13   1      490.42      522.52     20.37 o 
  -1  13   1       22.32       36.63      8.30 o 
   0  13   1      245.49      256.41     16.71 o 
  -1 -13   2       51.22       62.44      7.45 o 
   0 -13   2      309.43      329.34     20.84 o 
   1 -13   2       44.94       51.28      4.88 o 
   2 -13   2      174.40      177.07      8.90 o 
   3 -13   2      338.08      320.82      8.87 o 
   4 -13   2        7.39        7.67      2.66 o 
   5 -13   2        5.88        7.07      2.50 o 
  -3 -12   2       31.17       37.22      4.74 o 
  -2 -12   2        9.69       18.71      5.86 o 
  -1 -12   2        0.10        1.01      4.79 o 
   0 -12   2       29.98       28.60      4.07 o 
   1 -12   2       30.04       29.22      4.17 o 
   2 -12   2      173.69      167.92      7.10 o 
   3 -12   2       70.01       74.60      3.56 o 
   4 -12   2        0.14       -1.97      2.08 o 
   5 -12   2      117.60      109.94      4.50 o 
   6 -12   2       36.01       44.35      5.10 o 
  -4 -11   2      172.57      222.35     18.84 o 
  -3 -11   2      354.48      504.24     78.40 o 
  -2 -11   2        3.40        6.91      3.66 o 
   0 -11   2      539.54      500.45     19.36 o 
   1 -11   2       78.75       76.27      3.30 o 
   2 -11   2       57.56       61.61      3.25 o 
   3 -11   2       70.18       65.03      3.03 o 
   4 -11   2      276.40      269.72      7.63 o 
   5 -11   2       47.23       50.86      3.12 o 
   6 -11   2      189.60      189.29      6.07 o 
   7 -11   2       12.08       12.45      2.53 o 
  -5 -10   2       81.35       91.56      6.81 o 
  -4 -10   2        8.51        5.33      3.73 o 
  -3 -10   2      470.05      532.36     47.93 o 
  -2 -10   2       82.48      100.38      6.65 o 
  -1 -10   2        2.80        4.16      2.50 o 
   0 -10   2       17.64       17.25      2.18 o 
   1 -10   2      620.55      569.33     14.07 o 
   2 -10   2     2042.70     1860.52     42.58 o 
   3 -10   2       37.94       34.63      2.70 o 
   4 -10   2      850.61      767.26     18.21 o 
   5 -10   2      196.31      198.00      6.13 o 
   6 -10   2       61.96       58.79      3.33 o 
   7 -10   2        0.60       -2.34      2.16 o 
   8 -10   2      127.18      142.17      6.05 o 
  -6  -9   2       82.07       94.05     10.54 o 
  -5  -9   2        7.04        8.62      3.82 o 
  -4  -9   2      842.08      955.10     68.44 o 
  -3  -9   2       71.20       75.61      9.74 o 
  -2  -9   2       22.74       22.02      5.08 o 
  -1  -9   2       19.07       18.69      1.73 o 
   0  -9   2       40.45       37.32      1.99 o 
   1  -9   2      834.40      771.12     18.47 o 
   2  -9   2       69.87       68.57      3.02 o 
   3  -9   2       95.49       89.26      3.82 o 
   4  -9   2       92.20       84.77      3.70 o 
   5  -9   2       61.43       60.70      3.12 o 
   6  -9   2      298.35      273.33      7.57 o 
   7  -9   2      127.51      123.60      4.65 o 
   8  -9   2        7.81        9.10      2.34 o 
   9  -9   2        2.42        3.36      2.30 o 
  -7  -8   2       64.01       73.10      5.71 o 
  -6  -8   2      144.60      151.08      9.00 o 
  -5  -8   2       34.26       38.08      4.62 o 
  -4  -8   2      196.20      219.49     19.44 o 
  -3  -8   2        3.50        4.48      3.46 o 
  -2  -8   2     1201.15     1127.13     21.95 o 
  -1  -8   2     2312.70     2162.84     41.10 o 
   0  -8   2      763.67      689.57     13.04 o 
   1  -8   2     1805.04     1659.09     34.15 o 
   2  -8   2     1636.37     1555.45     32.60 o 
   3  -8   2      228.39      224.62      6.49 o 
   5  -8   2     1679.99     1527.22     34.62 o 
   6  -8   2      284.79      259.54      7.25 o 
   7  -8   2       11.03       20.30      2.42 o 
   8  -8   2       71.74       76.97      3.67 o 
   9  -8   2       12.62       12.76      2.41 o 
  -7  -7   2        2.78        2.56      3.26 o 
  -6  -7   2       27.13       23.14      4.07 o 
  -5  -7   2        8.78        4.08      3.44 o 
  -4  -7   2      279.12      289.05     13.41 o 
  -3  -7   2       21.71       26.56      2.60 o 
  -2  -7   2       36.79       35.17      1.89 o 
  -1  -7   2        9.29       14.06      1.52 o 
   0  -7   2     1504.30     1398.53     25.20 o 
   1  -7   2     1075.57     1101.43     22.95 o 
   2  -7   2       46.83       46.78      2.42 o 
   3  -7   2     2754.16     2567.25     57.31 o 
   4  -7   2      295.66      263.09      7.16 o 
   5  -7   2      312.77      310.02      8.15 o 
   6  -7   2       63.44       63.53      3.13 o 
   7  -7   2      526.05      495.18     12.25 o 
   8  -7   2      262.84      260.82      7.37 o 
   9  -7   2       31.11       31.11      2.74 o 
  -8  -6   2       33.53       34.33      6.99 o 
  -7  -6   2       13.97       15.81      3.65 o 
  -6  -6   2       39.15       45.16      4.32 o 
  -5  -6   2     1187.33     1191.05     37.10 o 
  -4  -6   2        8.88       13.64      2.50 o 
  -3  -6   2      250.24      249.66      5.41 o 
  -2  -6   2      962.45      955.88     15.35 o 
  -1  -6   2     1829.31     1817.21     29.92 o 
   0  -6   2      890.58      836.14     16.64 o 
   1  -6   2     1182.93     1182.80     22.72 o 
   2  -6   2     1670.63     1565.20     27.01 o 
   3  -6   2      119.57      132.46      3.94 o 
   4  -6   2       55.57       58.03      2.76 o 
   5  -6   2        1.85        1.70      1.47 o 
   6  -6   2        5.47       39.25      8.67 o 
   7  -6   2      191.09      182.94      5.61 o 
   8  -6   2        6.07        3.72      2.06 o 
   9  -6   2        3.91        4.43      2.33 o 
  10  -6   2        3.34        3.54      2.58 o 
  -8  -5   2        1.61       -0.76      5.33 o 
  -7  -5   2       67.80       66.02      4.45 o 
  -6  -5   2        1.48       -1.15      2.59 o 
  -5  -5   2       64.88       67.23      3.38 o 
  -4  -5   2     1228.35     1230.92     24.64 o 
  -3  -5   2     3620.15     3650.75     59.86 o 
  -2  -5   2     1579.56     1597.06     24.77 o 
  -1  -5   2     6413.46     6451.50     98.41 o 
   0  -5   2      506.53      482.04      8.71 o 
   1  -5   2      165.28      160.80      4.59 o 
   2  -5   2     1082.86     1126.61     20.73 o 
   3  -5   2      913.48      924.09     21.19 o 
   4  -5   2     8531.90     7854.81    181.10 o 
   5  -5   2     1380.59     1283.25     26.47 o 
   6  -5   2     1140.28     1076.72     22.52 o 
   7  -5   2      368.56      331.74      8.01 o 
   8  -5   2       78.42       76.97      3.22 o 
   9  -5   2       15.42       13.17      2.71 o 
  10  -5   2        0.05       -1.15      2.39 o 
  -9  -4   2      164.27      157.99     12.00 o 
  -8  -4   2       82.76       84.47      9.46 o 
  -7  -4   2       33.79       36.22      3.46 o 
  -6  -4   2       72.82       71.86      5.22 o 
  -5  -4   2        0.15        2.40      1.70 o 
  -4  -4   2      430.63      449.53      8.26 o 
  -3  -4   2     1157.16     1285.07     21.62 o 
  -2  -4   2     5222.02     5319.98     80.58 o 
  -1  -4   2       23.90       27.47      1.29 o 
   0  -4   2     1838.19     2000.79     30.15 o 
   1  -4   2     1689.19     1943.76     35.04 o 
   2  -4   2    11498.92    11519.38    227.60 o 
   3  -4   2       61.01       62.78      2.32 o 
   4  -4   2       47.55       51.82      2.15 o 
   5  -4   2       11.83       20.03      4.46 o 
   6  -4   2     1297.80     1222.42     25.41 o 
   7  -4   2      632.82      603.10     13.28 o 
   8  -4   2      211.97      271.26     22.28 o 
   9  -4   2      331.19      318.15     11.27 o 
  10  -4   2        3.43        4.30      2.63 o 
  -9  -3   2       51.76       44.21      5.08 o 
  -8  -3   2       34.94       34.71      7.69 o 
  -7  -3   2      420.02      419.80     12.60 o 
  -6  -3   2     1602.21     1572.75     35.63 o 
  -5  -3   2       93.18       92.98      4.60 o 
  -4  -3   2     4607.26     4641.28     82.45 o 
  -3  -3   2      267.70      277.90      5.37 o 
  -2  -3   2      113.27      111.61      2.69 o 
  -1  -3   2      531.44      569.43      8.99 o 
   0  -3   2      107.81       99.63      2.71 o 
   1  -3   2    19070.04    19022.79    349.71 o 
   2  -3   2      778.68      966.89     19.68 o 
   3  -3   2     3613.03     3772.52     75.01 o 
   4  -3   2      144.33      138.09      4.56 o 
   5  -3   2      108.57      111.85      4.09 o 
   6  -3   2      885.54      852.75     18.09 o 
   7  -3   2       55.91       49.37      2.53 o 
   8  -3   2      270.47      242.22      8.34 o 
   9  -3   2        2.05        0.88      2.43 o 
  10  -3   2       10.42       14.54      3.12 o 
  -9  -2   2        3.56       -1.34      3.81 o 
  -8  -2   2       28.37       30.55      3.81 o 
  -7  -2   2      375.27      346.71      9.20 o 
  -6  -2   2       13.29       17.80      2.23 o 
  -5  -2   2       21.29       22.41      2.24 o 
  -4  -2   2      712.32      776.45     20.45 o 
  -3  -2   2     1018.12     1041.61     21.04 o 
  -2  -2   2     7714.72     8140.13    130.70 o 
  -1  -2   2    21888.46    22142.02    410.30 o 
   0  -2   2      386.13      463.82      8.71 o 
   1  -2   2      408.05      490.59     11.44 o 
   2  -2   2     1781.92     2020.36     36.59 o 
   3  -2   2     4148.24     4266.91     93.85 o 
   4  -2   2     4416.67     4334.02     87.11 o 
   5  -2   2     3514.48     3248.81     65.68 o 
   6  -2   2     2128.53     1996.43     40.91 o 
   7  -2   2      104.66      132.45     20.90 o 
   8  -2   2        9.54        9.20      2.10 o 
   9  -2   2        2.26       -0.31      2.19 o 
  10  -2   2       90.36       86.49      7.36 o 
 -10  -1   2       72.87       71.98      7.86 o 
  -9  -1   2      176.47      166.99     13.61 o 
  -8  -1   2      267.43      247.41      6.87 o 
  -7  -1   2      160.69      163.20      5.31 o 
  -6  -1   2      118.12      113.00      3.76 o 
  -5  -1   2       59.98       55.00      3.06 o 
  -4  -1   2      841.16      870.25     15.91 o 
  -3  -1   2     3686.79     3642.31     71.40 o 
  -2  -1   2      841.20      922.71     29.82 o 
  -1  -1   2    14490.13    14124.52    454.80 o 
   0  -1   2     4956.65     5558.05    197.56 o 
   1  -1   2     1617.69     1999.48    100.43 o 
   2  -1   2        9.44       16.11      1.00 o 
   3  -1   2     1634.76     1692.76     37.49 o 
   4  -1   2      415.49      464.32     10.09 o 
   5  -1   2       39.23       37.67      2.69 o 
   6  -1   2       85.98       79.14      3.49 o 
   7  -1   2        6.25        4.74      2.17 o 
   8  -1   2      444.10      422.06     28.94 o 
   9  -1   2        1.22       17.72      3.16 o 
  10  -1   2        5.15        7.48      2.99 o 
 -10   0   2       61.42       56.35      7.10 o 
  -9   0   2        5.31        5.80      2.63 o 
  -8   0   2      156.70      140.29      4.76 o 
  -7   0   2      235.41      212.56      5.50 o 
  -6   0   2       19.15       27.84      3.01 o 
  -5   0   2     4540.46     4467.61     77.40 o 
  -4   0   2     3266.30     3299.33     53.26 o 
  -3   0   2       74.40       88.94      2.65 o 
  -2   0   2    24968.36    24910.53    435.87 o 
  -1   0   2     9178.15     8834.94    316.31 o 
   0   0   2    13806.42    13602.67    520.37 o 
   1   0   2      211.70      260.03     11.37 o 
   2   0   2     9500.17     9989.52    312.03 o 
   3   0   2     2277.71     2506.23     97.80 o 
   4   0   2      122.40      132.48      4.55 o 
   5   0   2       90.01       89.33      3.89 o 
   6   0   2      208.31      179.46      7.76 o 
   7   0   2      503.69      424.54     26.23 o 
   8   0   2        5.43        4.35      3.78 o 
   9   0   2       10.46       13.39      4.19 o 
  10   0   2        0.75        0.67      2.92 o 
 -10   1   2        0.03       -0.83      3.71 o 
  -9   1   2        0.05       -4.17      2.08 o 
  -8   1   2       44.25       36.99      2.74 o 
  -7   1   2       10.95        8.97      2.51 o 
  -6   1   2      158.93      146.86      5.96 o 
  -5   1   2      162.58      179.47      5.56 o 
  -4   1   2     1369.54     1398.79     25.52 o 
  -3   1   2      402.27      419.25      8.26 o 
  -2   1   2     4134.19     4230.55     82.68 o 
  -1   1   2      648.01      709.55     12.79 o 
   0   1   2      872.14      951.34     17.02 o 
   1   1   2     1627.33     1899.68     48.01 o 
   2   1   2     1204.28     1325.66     33.66 o 
   3   1   2      104.65      258.08     14.18 o 
   4   1   2     6344.26     6070.78    186.00 o 
   5   1   2     1515.27     1305.33    112.13 o 
   6   1   2       96.54      122.88      8.04 o 
   7   1   2      146.82      144.80      9.09 o 
   8   1   2      174.25      172.32     10.33 o 
   9   1   2       67.01       68.58      6.37 o 
  10   1   2        3.75        6.02      4.25 o 
 -10   2   2       26.77       16.75      3.74 o 
  -9   2   2      134.91      130.59      4.65 o 
  -8   2   2      278.66      254.95      6.24 o 
  -7   2   2      107.50       95.59      3.02 o 
  -6   2   2      522.78      481.49      9.60 o 
  -5   2   2      729.10      678.49     12.96 o 
  -4   2   2     9188.50     8621.29    152.30 o 
  -3   2   2     1919.35     2014.50     36.05 o 
  -2   2   2     6226.96     6352.94    123.51 o 
  -1   2   2      465.91      477.62      8.27 o 
   0   2   2     1551.58     1841.78     35.88 o 
   1   2   2        2.18        4.15      1.28 o 
   2   2   2     1239.94     1408.18     65.51 o 
   3   2   2     2853.96     2940.04    106.46 o 
   4   2   2       32.65       45.22      2.64 o 
   5   2   2       51.84       47.21      2.96 o 
   6   2   2      131.56      131.61      8.55 o 
   7   2   2      223.77      197.98     11.23 o 
   8   2   2       59.16       58.41      5.71 o 
   9   2   2       41.12       36.08      5.18 o 
 -10   3   2        1.25        1.97      2.55 o 
  -9   3   2       70.43       65.22      3.96 o 
  -8   3   2       67.57       61.72      2.79 o 
  -7   3   2      299.51      282.44      6.72 o 
  -6   3   2     3315.59     3004.58     53.72 o 
  -5   3   2       41.14       39.32      1.93 o 
  -4   3   2      389.32      383.61      7.78 o 
  -3   3   2       53.28       46.83      1.66 o 
  -2   3   2     7348.73     7469.10    146.04 o 
  -1   3   2     3672.31     3836.15     62.08 o 
   0   3   2     2145.46     2268.75     37.09 o 
   1   3   2    26026.38    25040.69    537.24 o 
   2   3   2     2296.59     2705.92     54.25 o 
   3   3   2      101.20      107.38      4.10 o 
   4   3   2     1086.28     1082.91     36.79 o 
   5   3   2      366.55      342.86     13.08 o 
   6   3   2      948.09      855.80     37.88 o 
   7   3   2       99.99       96.97      7.69 o 
   8   3   2      183.88      175.64     10.68 o 
   9   3   2       10.24       13.29      4.75 o 
 -10   4   2        5.62        3.76      2.19 o 
  -9   4   2        8.69        6.85      1.97 o 
  -8   4   2        8.87        9.48      3.69 o 
  -7   4   2      425.54      390.63      8.72 o 
  -6   4   2      168.28      152.89      5.17 o 
  -5   4   2      367.88      353.15      7.34 o 
  -4   4   2      181.17      172.27      4.20 o 
  -3   4   2      284.13      297.90      6.10 o 
  -2   4   2     2910.22     2853.40     47.00 o 
  -1   4   2      864.58      949.26     14.85 o 
   0   4   2       12.14       32.19      1.33 o 
   1   4   2     2666.62     2754.36     50.58 o 
   2   4   2        0.87        7.15      2.11 o 
   3   4   2     3015.61     2787.16     64.59 o 
   4   4   2     1696.16     1612.35     42.16 o 
   5   4   2     1182.22     1095.22     29.23 o 
   6   4   2      193.14      178.73      8.14 o 
   7   4   2       52.16       55.03      5.67 o 
   8   4   2        5.60        2.83      3.78 o 
   9   4   2        8.07        3.22      4.62 o 
 -10   5   2       93.12       90.62      3.91 o 
  -9   5   2      167.18      165.27      4.85 o 
  -8   5   2      228.67      212.03      5.55 o 
  -7   5   2       72.52       71.43      2.97 o 
  -6   5   2      220.83      192.63      4.63 o 
  -5   5   2     2243.37     2124.79     38.33 o 
  -4   5   2     2028.78     2011.40     36.40 o 
  -3   5   2     7956.32     7683.90    125.13 o 
  -2   5   2     4338.63     4350.92     63.56 o 
  -1   5   2       39.99       35.28      1.61 o 
   0   5   2      417.17      428.55      7.17 o 
   1   5   2       73.20       93.46      2.94 o 
   2   5   2     3249.20     3165.80     58.23 o 
   3   5   2     1255.04     1198.67     28.62 o 
   4   5   2     1046.69      955.53     25.67 o 
   5   5   2      167.95      152.20      5.75 o 
   6   5   2       13.65       10.65      2.58 o 
   7   5   2        4.64       17.60      3.51 o 
   8   5   2       61.60       58.60      5.98 o 
 -10   6   2       12.88       13.07      4.04 o 
  -9   6   2       13.19        9.80      3.44 o 
  -8   6   2       28.27       24.87      2.26 o 
  -7   6   2      638.10      566.55     11.93 o 
  -6   6   2      137.75      114.41      5.25 o 
  -5   6   2     1808.18     1690.46     30.81 o 
  -4   6   2      197.88      187.37      4.52 o 
  -3   6   2      848.20      823.24     15.44 o 
  -2   6   2      314.68      326.61      5.53 o 
  -1   6   2      460.85      453.41      8.17 o 
   0   6   2     8992.77     8707.41    136.18 o 
   1   6   2      501.26      589.61     11.51 o 
   2   6   2     1383.57     1315.00     31.44 o 
   3   6   2     1579.10     1491.41     35.32 o 
   4   6   2      244.68      233.03      7.77 o 
   5   6   2      141.59      130.49      6.74 o 
   6   6   2      143.65      144.17      6.95 o 
   7   6   2      463.33      439.17     12.83 o 
   8   6   2        2.37       -7.94      4.73 o 
  -9   7   2       12.18       11.66      2.30 o 
  -8   7   2      131.73      134.13      4.51 o 
  -7   7   2        4.36        2.21      1.99 o 
  -6   7   2      917.32      834.57     18.23 o 
  -5   7   2       89.11       79.16      2.79 o 
  -4   7   2      129.43      119.36      3.75 o 
  -3   7   2        0.50        1.16      1.61 o 
  -2   7   2       19.54       19.18      1.38 o 
  -1   7   2     2091.36     1941.06     30.03 o 
   0   7   2        6.38        8.25      1.47 o 
   1   7   2       34.41       35.48      2.01 o 
   2   7   2       57.38       61.62      3.13 o 
   3   7   2      515.59      485.51     18.74 o 
   4   7   2      468.93      452.37     17.18 o 
   5   7   2      475.36      419.37     18.40 o 
   6   7   2       16.36       35.35      4.60 o 
   7   7   2        8.42        4.25      5.38 o 
  -9   8   2        1.88        1.76      2.60 o 
  -8   8   2       87.95       87.96      3.64 o 
  -7   8   2      207.08      189.87      5.51 o 
  -6   8   2      183.63      173.01      5.36 o 
  -5   8   2        1.67        2.02      1.64 o 
  -4   8   2     2293.49     2102.57     40.84 o 
  -3   8   2     2773.51     2580.48     49.84 o 
  -2   8   2      136.43      132.00      4.00 o 
  -1   8   2       44.20       44.81      2.34 o 
   0   8   2      284.44      313.90      7.90 o 
   1   8   2      531.81      524.94     13.82 o 
   2   8   2      203.09      194.84      6.12 o 
   3   8   2      897.89      904.52     26.40 o 
   4   8   2      217.77      236.36      9.63 o 
   5   8   2        5.51       11.47      5.76 o 
   6   8   2       54.38       46.08      7.07 o 
  -9   9   2        3.38        2.50      3.40 o 
  -8   9   2        1.74        0.47      2.51 o 
  -7   9   2        1.86        0.97      2.14 o 
  -6   9   2      224.47      215.97      6.91 o 
  -5   9   2       26.02       24.75      2.04 o 
  -4   9   2        5.30        3.70      1.76 o 
  -3   9   2       20.84       20.57      1.99 o 
  -2   9   2       62.83       67.19      3.68 o 
  -1   9   2     1184.20     1163.33     30.29 o 
   0   9   2       29.87       33.07      3.41 o 
   1   9   2     1310.11     1300.18     50.39 o 
   2   9   2      591.20      576.28     23.50 o 
   3   9   2      277.12      284.40     19.92 o 
   4   9   2       54.51       56.84      7.57 o 
   5   9   2      106.56      105.55     10.00 o 
   6   9   2      277.48      284.85     18.79 o 
  -8  10   2       10.63       13.06      3.62 o 
  -7  10   2      346.73      339.68     11.89 o 
  -6  10   2       24.74       26.59      3.97 o 
  -5  10   2       55.82       50.63      4.18 o 
  -4  10   2      188.84      182.90      9.10 o 
  -3  10   2       10.28       11.21      2.49 o 
  -2  10   2      184.87      202.06      9.36 o 
  -1  10   2       63.12       68.10      4.99 o 
   0  10   2      172.61      182.78      9.36 o 
   1  10   2       35.88       36.49      4.22 o 
   2  10   2       17.27       20.30      3.77 o 
   3  10   2       27.27       30.96      6.81 o 
   4  10   2       21.46       22.32      6.09 o 
   5  10   2        9.71        4.06      5.76 o 
  -7  11   2       11.24       16.33      3.43 o 
  -6  11   2       23.72       21.62      3.63 o 
  -5  11   2      367.64      359.99     12.44 o 
  -4  11   2      334.15      343.79     11.97 o 
  -3  11   2      481.32      487.48     15.72 o 
  -2  11   2      513.83      527.07     32.96 o 
  -1  11   2      276.77      296.92     12.29 o 
   0  11   2       74.07       77.09      6.01 o 
   1  11   2       11.95       18.29      3.85 o 
   2  11   2      698.92      790.37     31.43 o 
   3  11   2      107.63      127.36      7.37 o 
  -6  12   2       30.46       29.55      3.88 o 
  -5  12   2       75.44       74.76      4.85 o 
  -4  12   2       27.51       25.91      4.43 o 
  -3  12   2       19.13       32.38      8.21 o 
  -2  12   2      137.90      133.83      7.79 o 
  -1  12   2        0.10       -1.38      3.43 o 
   0  12   2      432.07      504.79     21.44 o 
   1  12   2        3.46        1.10      3.42 o 
   2  12   2        7.16        8.17      3.59 o 
  -4  13   2       39.74       49.94      6.81 o 
  -3  13   2       19.03       22.68      4.33 o 
  -2  13   2       47.62       69.74     12.39 o 
  -1  13   2      473.20      616.09     83.18 o 
   0  13   2        1.58        3.58      2.90 o 
  -1 -13   3       29.89       24.53      6.17 o 
   0 -13   3       16.17       15.99      5.49 o 
   1 -13   3      222.05      209.08     10.71 o 
   2 -13   3      183.69      187.54      5.51 o 
   3 -13   3      202.56      196.70      6.81 o 
   4 -13   3      435.36      448.56     12.80 o 
  -3 -12   3        1.09        1.30      5.01 o 
  -2 -12   3       51.38       51.21      7.08 o 
  -1 -12   3       73.52       64.45      7.57 o 
   0 -12   3        3.18        1.73      3.31 o 
   1 -12   3       81.02       70.82      3.20 o 
   2 -12   3        3.41        4.90      3.03 o 
   3 -12   3        4.20        6.81      2.44 o 
   4 -12   3       79.62       78.90      7.49 o 
   5 -12   3        0.33        2.63      2.30 o 
   6 -12   3      252.16      249.60      7.24 o 
  -4 -11   3       26.28       33.17      5.04 o 
  -3 -11   3       51.43       66.25     15.77 o 
  -2 -11   3      641.01      670.31     38.48 o 
  -1 -11   3        5.96       10.27      3.63 o 
   0 -11   3      543.49      501.43     11.55 o 
   1 -11   3      678.68      614.24     13.79 o 
   2 -11   3       30.18       29.20      2.86 o 
   3 -11   3        2.04        3.14      2.44 o 
   4 -11   3        0.90        0.51      2.15 o 
   5 -11   3      117.11      114.55      5.64 o 
   6 -11   3       23.61       27.73      2.61 o 
   7 -11   3       67.97       77.44      3.75 o 
  -5 -10   3       44.07       51.46      5.00 o 
  -4 -10   3      179.77      214.84     23.17 o 
  -3 -10   3       43.05       52.13      8.90 o 
  -2 -10   3      221.42      262.22     44.55 o 
  -1 -10   3      247.23      223.83      5.55 o 
   0 -10   3       45.40       46.99      3.69 o 
   1 -10   3      259.27      245.21      5.89 o 
   2 -10   3      473.19      440.13     12.40 o 
   3 -10   3      954.04      891.80     20.93 o 
   4 -10   3      147.64      181.66     11.91 o 
   5 -10   3      351.18      335.14      8.91 o 
   6 -10   3      219.24      208.78      6.36 o 
   7 -10   3      199.35      204.27      6.23 o 
   8 -10   3       18.91       22.32      2.63 o 
  -6  -9   3      113.42      132.06      7.82 o 
  -5  -9   3      131.61      146.90      8.31 o 
  -4  -9   3       43.83       50.75      4.89 o 
  -3  -9   3      210.23      257.29     21.12 o 
  -2  -9   3        6.92        7.79      1.66 o 
  -1  -9   3       21.68       20.84      2.05 o 
   0  -9   3       98.43       99.17      3.30 o 
   1  -9   3      167.95      148.60      4.52 o 
   2  -9   3       20.18       31.38      5.45 o 
   3  -9   3        0.41       -1.94      1.87 o 
   4  -9   3       19.10       19.89      2.31 o 
   5  -9   3      319.49      303.72      8.18 o 
   6  -9   3        7.08        8.18      2.18 o 
   7  -9   3       24.53       25.63      2.58 o 
   8  -9   3        9.45        6.34      2.20 o 
   9  -9   3        0.10        4.58      2.25 o 
  -7  -8   3        6.94        6.06      4.63 o 
  -6  -8   3       12.29       11.97      3.87 o 
  -5  -8   3      271.78      290.54     25.22 o 
  -4  -8   3      155.85      166.71     14.71 o 
  -3  -8   3      473.95      501.55     24.86 o 
  -2  -8   3      274.92      249.00      5.92 o 
  -1  -8   3     3126.12     2846.51     50.71 o 
   0  -8   3     1441.35     1337.83     25.84 o 
   1  -8   3       10.43        6.75      1.90 o 
   2  -8   3      568.16      545.95     12.04 o 
   3  -8   3     1064.89      990.12     22.96 o 
   4  -8   3     1491.39     1357.14     30.84 o 
   5  -8   3       30.80       32.05      2.52 o 
   6  -8   3      577.68      547.27     13.32 o 
   7  -8   3      233.21      231.41      6.69 o 
   8  -8   3       65.91       69.13      3.39 o 
   9  -8   3        0.17        1.50      2.15 o 
  -7  -7   3        1.61        2.32      3.45 o 
  -6  -7   3        2.47        1.36      2.81 o 
  -5  -7   3      269.11      279.25     10.45 o 
  -4  -7   3      327.62      323.51     10.11 o 
  -3  -7   3      287.10      273.59      7.17 o 
  -2  -7   3      160.38      161.79      4.40 o 
  -1  -7   3       19.21       23.00      1.60 o 
   0  -7   3      187.87      224.10      6.29 o 
   1  -7   3     3265.46     3104.64     62.89 o 
   2  -7   3     2775.04     2594.73     52.19 o 
   3  -7   3      271.03      271.22      6.63 o 
   4  -7   3      807.63      781.66     18.28 o 
   5  -7   3      190.49      183.21      5.53 o 
   6  -7   3       29.83       29.60      2.39 o 
   7  -7   3        6.63        8.46      1.99 o 
   8  -7   3      292.75      297.88      8.12 o 
   9  -7   3      176.18      185.74      5.84 o 
  -8  -6   3        2.21        2.62      2.76 o 
  -7  -6   3       77.49       89.20      5.18 o 
  -6  -6   3      382.21      414.40     14.32 o 
  -5  -6   3      651.66      691.35     27.66 o 
  -4  -6   3     1098.50     1138.72     25.85 o 
  -3  -6   3      286.76      297.08      6.45 o 
  -2  -6   3      180.42      175.95      4.29 o 
  -1  -6   3      103.09      100.36      2.69 o 
   0  -6   3     3040.37     2854.45     48.71 o 
   1  -6   3     1210.52     1217.24     22.52 o 
   2  -6   3      669.47      667.18     12.68 o 
   3  -6   3     1300.42     1239.23     25.44 o 
   4  -6   3      153.42      163.60      4.98 o 
   5  -6   3      254.17      246.04      6.67 o 
   6  -6   3      605.41      576.04     13.83 o 
   7  -6   3        2.00        3.18      2.43 o 
   8  -6   3        3.63        2.23      2.04 o 
   9  -6   3        0.08       -1.83      2.27 o 
  10  -6   3        2.45        1.43      2.53 o 
  -8  -5   3       37.10       40.75      4.29 o 
  -7  -5   3      122.46      127.81      6.83 o 
  -6  -5   3      169.22      188.27     14.74 o 
  -5  -5   3      188.38      191.42      8.29 o 
  -4  -5   3      654.94      676.67     14.37 o 
  -3  -5   3       32.98       37.41      1.84 o 
  -2  -5   3     9764.61     9573.75    154.91 o 
  -1  -5   3     1553.07     1635.53     31.88 o 
   0  -5   3     1399.26     1337.57     21.43 o 
   1  -5   3     4971.71     5126.22     97.75 o 
   2  -5   3      163.66      201.32      4.01 o 
   3  -5   3     3914.01     3749.01     74.69 o 
   4  -5   3        3.51        4.49      1.76 o 
   5  -5   3     2636.74     2435.59     54.16 o 
   6  -5   3      848.78      823.60     19.15 o 
   7  -5   3      280.81      272.17      7.35 o 
   8  -5   3      139.36      136.87      6.03 o 
   9  -5   3       10.19        7.75      2.53 o 
  10  -5   3       20.30       17.12      2.80 o 
  -9  -4   3        0.16        5.36      5.12 o 
  -8  -4   3       17.19       27.00      3.32 o 
  -7  -4   3      143.37      170.06      9.75 o 
  -6  -4   3      120.34      131.86      7.40 o 
  -5  -4   3       39.98       42.80      3.22 o 
  -4  -4   3      115.59      122.73      3.52 o 
  -3  -4   3     1342.38     1396.80     21.77 o 
  -2  -4   3        2.16        3.38      1.10 o 
  -1  -4   3     1069.14     1092.31     20.54 o 
   0  -4   3      721.77      868.50     16.25 o 
   1  -4   3     9355.51     9200.37    163.05 o 
   2  -4   3     1926.06     2057.94     41.27 o 
   3  -4   3     5058.55     5100.13    101.15 o 
   4  -4   3      650.23      736.48     16.91 o 
   5  -4   3      349.22      343.15      8.62 o 
   6  -4   3        1.20        5.19      1.75 o 
   7  -4   3      687.39      647.56     15.40 o 
   8  -4   3      314.34      300.08      9.25 o 
   9  -4   3       11.37       18.46      2.71 o 
  10  -4   3      114.63      122.65      9.85 o 
  -9  -3   3       28.75       35.17      6.40 o 
  -8  -3   3        6.74        2.94      2.78 o 
  -7  -3   3      208.35      218.88      7.72 o 
  -6  -3   3      958.16      974.94     26.58 o 
  -5  -3   3     3029.13     3023.30     60.00 o 
  -4  -3   3        2.05        4.74      1.34 o 
  -3  -3   3     4871.27     4883.26     73.90 o 
  -2  -3   3       19.26       19.75      1.27 o 
  -1  -3   3      535.08      570.93     11.84 o 
   0  -3   3     3619.66     3997.05     71.81 o 
   1  -3   3     1993.88     2187.27     48.25 o 
   2  -3   3     4729.47     4844.31     86.41 o 
   3  -3   3       12.97        6.38      0.93 o 
   4  -3   3     1443.78     1419.80     25.43 o 
   5  -3   3       55.64       65.37      3.04 o 
   6  -3   3      163.95      153.31      4.15 o 
   7  -3   3       33.61       34.34      4.00 o 
   8  -3   3       18.78       19.39      2.57 o 
   9  -3   3       13.31       10.43      2.59 o 
  10  -3   3       16.39       15.66      3.12 o 
  -9  -2   3        2.03       -0.99      3.69 o 
  -8  -2   3      204.65      207.77     12.27 o 
  -7  -2   3       35.07       39.57      3.28 o 
  -6  -2   3       24.64       25.93      2.15 o 
  -5  -2   3      391.12      376.95      8.63 o 
  -4  -2   3      174.27      180.80      4.38 o 
  -3  -2   3     4574.72     4605.87     74.95 o 
  -2  -2   3     2522.42     2821.72     50.22 o 
  -1  -2   3     2319.69     2439.91     62.13 o 
   0  -2   3    14782.55    14738.48    338.89 o 
   1  -2   3      365.73      439.73     11.88 o 
   2  -2   3      191.16      244.82      6.35 o 
   3  -2   3     2102.08     2412.18     43.37 o 
   4  -2   3     9393.47     9120.82    176.69 o 
   5  -2   3      737.49      699.27     16.14 o 
   6  -2   3      542.25      563.57     13.32 o 
   7  -2   3      683.00      629.62     17.12 o 
   8  -2   3        1.81        3.07      1.92 o 
   9  -2   3       13.80       14.58      2.45 o 
  10  -2   3        3.34        3.73      4.09 o 
 -10  -1   3        0.06       -2.66      4.85 o 
  -9  -1   3      151.08      157.42      7.65 o 
  -8  -1   3      141.51      159.20      6.24 o 
  -7  -1   3       37.61       32.96      2.35 o 
  -6  -1   3      629.16      613.73     12.11 o 
  -5  -1   3       58.04       59.10      2.59 o 
  -4  -1   3     1060.41     1068.86     21.87 o 
  -3  -1   3       28.44       38.16      2.33 o 
  -2  -1   3     1399.60     1549.96     27.98 o 
  -1  -1   3     8061.44     8258.94    172.30 o 
   0  -1   3     1542.19     1746.20     41.16 o 
   1  -1   3       90.92      102.98      9.22 o 
   2  -1   3     2835.88     3252.57     71.20 o 
   3  -1   3      493.11      730.53     24.28 o 
   4  -1   3      486.58      497.99     11.64 o 
   5  -1   3       25.47       25.07      1.73 o 
   6  -1   3      238.33      234.04      8.13 o 
   7  -1   3      158.36      145.26      7.60 o 
   8  -1   3      204.75      187.55     10.63 o 
   9  -1   3      154.97      144.07      9.11 o 
  10  -1   3       51.63       53.40      4.07 o 
 -10   0   3       16.59       21.58      8.80 o 
  -9   0   3        0.48        1.62      3.47 o 
  -8   0   3       29.99       33.52      2.58 o 
  -7   0   3      686.89      641.00     13.85 o 
  -6   0   3     1994.37     1936.41     32.54 o 
  -5   0   3      176.71      171.72      3.72 o 
  -4   0   3     3578.16     3515.26     63.05 o 
  -3   0   3     4489.31     4940.60     80.63 o 
  -2   0   3     2955.29     3109.85     56.91 o 
  -1   0   3     1906.34     2188.61     70.14 o 
   0   0   3    19709.93    17810.55    687.83 o 
   1   0   3     3492.23     3854.24     97.27 o 
   2   0   3        2.55        2.13      0.78 o 
   3   0   3     3401.02     3770.56    109.46 o 
   5   0   3      367.53      219.17     13.39 o 
   6   0   3       77.63       79.46      4.85 o 
   7   0   3       92.33       85.20      6.64 o 
   8   0   3       45.54       42.55      4.99 o 
   9   0   3        0.36        3.69      3.76 o 
  10   0   3        0.96        0.50      3.90 o 
 -10   1   3       12.03       18.81      4.26 o 
  -9   1   3       29.24       26.57      3.78 o 
  -8   1   3        6.09        9.60      2.86 o 
  -7   1   3        2.98        2.42      1.63 o 
  -6   1   3      167.23      164.74      4.31 o 
  -5   1   3       10.08        9.53      1.63 o 
  -4   1   3      144.53      111.13      5.80 o 
  -3   1   3      380.54      407.18      7.47 o 
  -2   1   3     4908.25     4704.87     89.77 o 
  -1   1   3      280.23      270.64      5.69 o 
   0   1   3       66.24       83.31      2.06 o 
   1   1   3      339.11      362.63      9.59 o 
   2   1   3      841.11      899.03     26.78 o 
   3   1   3     8015.56     8169.05    203.86 o 
   4   1   3       12.54       18.75      1.81 o 
   5   1   3     2222.41     2163.24     69.80 o 
   6   1   3     2053.14     1859.66     79.14 o 
   7   1   3        7.67        6.40      3.45 o 
   8   1   3        1.62        4.19      3.80 o 
   9   1   3       50.75       52.70      5.67 o 
 -10   2   3      136.95      146.29     11.08 o 
  -9   2   3       22.49       23.86      3.86 o 
  -8   2   3        8.96       14.28      2.35 o 
  -7   2   3      556.34      509.60     11.86 o 
  -6   2   3      561.20      524.40     14.15 o 
  -5   2   3      895.63      831.70     15.73 o 
  -4   2   3      343.97      420.52     14.49 o 
  -3   2   3     4978.70     4724.04     92.75 o 
  -2   2   3      787.06      834.30     15.38 o 
  -1   2   3     5376.98     5744.02    112.21 o 
   0   2   3      101.77      135.31      3.58 o 
   1   2   3     2045.59     2335.73     50.05 o 
   2   2   3     4342.00     4676.78    135.87 o 
   3   2   3       60.85       72.42      2.97 o 
   4   2   3      107.94      120.03      5.75 o 
   5   2   3       46.35       48.63      4.74 o 
   6   2   3     1074.63     1009.50     44.17 o 
   7   2   3      120.41      151.73      9.40 o 
   8   2   3      122.47      118.26      8.27 o 
   9   2   3        0.36        1.32      3.59 o 
 -10   3   3        1.60        1.02      3.33 o 
  -9   3   3        1.64        0.31      2.69 o 
  -8   3   3      220.78      184.81      5.09 o 
  -7   3   3      812.03      753.03     21.04 o 
  -6   3   3     1457.48     1371.25     25.30 o 
  -5   3   3     2322.84     2148.04     38.98 o 
  -4   3   3      104.97       90.51      2.63 o 
  -3   3   3     2155.70     2176.69     43.22 o 
  -2   3   3       33.11       35.60      1.49 o 
  -1   3   3     7656.34     7855.81    178.59 o 
   0   3   3    13015.15    13093.06    238.30 o 
   1   3   3     2514.69     2678.16     68.61 o 
   2   3   3    11272.61    11023.93    281.29 o 
   3   3   3      493.81      455.07     16.31 o 
   4   3   3      235.61      240.62      9.64 o 
   5   3   3       37.77       43.71      4.91 o 
   6   3   3     1256.13     1130.47     49.30 o 
   7   3   3      231.48      225.25     12.36 o 
   8   3   3        1.57       -0.10      3.86 o 
   9   3   3       44.17       41.44      5.63 o 
 -10   4   3        1.60       -6.31      3.49 o 
  -9   4   3       29.00       25.69      3.24 o 
  -8   4   3      311.87      282.51      6.84 o 
  -7   4   3      149.59      139.46      5.67 o 
  -6   4   3      485.63      467.62      9.48 o 
  -5   4   3        0.40        2.24      2.74 o 
  -4   4   3      607.95      570.12     10.20 o 
  -3   4   3     4952.00     4768.17     84.92 o 
  -2   4   3     1756.44     1914.50     28.29 o 
  -1   4   3     1853.04     1906.86     31.40 o 
   0   4   3     4240.14     4398.21     71.11 o 
   1   4   3      616.83      678.31     13.14 o 
   2   4   3      946.25      890.95     20.04 o 
   3   4   3      116.80      114.67      6.41 o 
   4   4   3     2967.21     2730.20     70.76 o 
   5   4   3     1278.30     1168.61     35.30 o 
   6   4   3       62.64       69.09      6.21 o 
   7   4   3      144.42      130.03      8.80 o 
   8   4   3        2.84        5.53      4.17 o 
 -10   5   3       45.04       43.05      3.68 o 
  -9   5   3      126.98      130.87      5.71 o 
  -8   5   3      481.82      458.98     10.09 o 
  -7   5   3       10.62        7.42      1.64 o 
  -6   5   3       54.92       49.79      2.32 o 
  -5   5   3        9.87       13.68      1.64 o 
  -4   5   3     3457.09     3285.76     58.99 o 
  -3   5   3     1673.83     1694.80     30.77 o 
  -2   5   3     1667.86     1604.78     23.89 o 
  -1   5   3     8920.49     8600.29    129.82 o 
   0   5   3       69.44       62.78      2.02 o 
   1   5   3      110.70      111.19      3.02 o 
   2   5   3       33.70       32.02      2.54 o 
   3   5   3      782.53      744.11     20.25 o 
   4   5   3      858.30      777.59     21.16 o 
   5   5   3      169.93      158.28      5.82 o 
   6   5   3       22.34       23.23      3.17 o 
   7   5   3       52.92       50.40      3.80 o 
   8   5   3        3.46        4.62      3.84 o 
 -10   6   3        1.31       -0.59      4.45 o 
  -9   6   3        1.25       -3.42      3.40 o 
  -8   6   3      137.67      127.15      4.18 o 
  -7   6   3       95.04       99.59      3.29 o 
  -6   6   3     1395.27     1315.37     24.40 o 
  -5   6   3      282.38      265.89      6.00 o 
  -4   6   3      662.11      638.05     12.38 o 
  -3   6   3     1550.70     1504.59     27.49 o 
  -2   6   3      943.71      957.68     15.57 o 
  -1   6   3     2295.24     2233.37     34.39 o 
   0   6   3     2035.79     2005.75     33.16 o 
   1   6   3     6373.89     5846.44    111.42 o 
   2   6   3     1915.54     1819.68     42.89 o 
   3   6   3      496.73      467.89     13.34 o 
   4   6   3       97.57       97.40      5.30 o 
   5   6   3      494.44      486.44     14.53 o 
   6   6   3       81.90       78.55      4.09 o 
   7   6   3        6.24        5.34      4.21 o 
  -9   7   3       13.41       17.24      3.56 o 
  -8   7   3       24.29       25.70      3.73 o 
  -7   7   3      174.86      165.45      4.77 o 
  -6   7   3       69.48       71.52      2.76 o 
  -5   7   3      390.52      374.11      7.86 o 
  -4   7   3      109.66      101.29      3.28 o 
  -3   7   3       59.71       65.89      2.73 o 
  -2   7   3       27.93       31.47      1.52 o 
  -1   7   3      616.48      595.73     10.54 o 
   0   7   3      153.17      152.82      3.86 o 
   1   7   3       17.20       21.64      2.62 o 
   2   7   3       41.34       43.66      2.68 o 
   3   7   3      791.72      750.04     28.70 o 
   4   7   3       23.81       25.84      2.73 o 
   5   7   3       46.49       55.75      3.56 o 
   6   7   3      247.41      251.38     14.18 o 
   7   7   3       26.40       26.95      4.08 o 
  -9   8   3       61.00       66.53      4.77 o 
  -8   8   3       11.55       12.45      3.47 o 
  -7   8   3       96.70      105.00      5.72 o 
  -6   8   3      188.11      186.46      5.61 o 
  -5   8   3      923.62      874.50     17.77 o 
  -4   8   3       21.79       18.54      2.22 o 
  -3   8   3      832.43      790.14     18.13 o 
  -2   8   3     1133.62     1110.59     23.84 o 
  -1   8   3        0.99        3.62      1.60 o 
   0   8   3      234.65      223.09      5.49 o 
   1   8   3      362.34      355.80      8.65 o 
   2   8   3      984.82     1000.21     23.98 o 
   3   8   3       75.45       58.10      3.64 o 
   4   8   3      180.31      184.12      7.61 o 
   5   8   3      127.64      120.70      6.72 o 
   6   8   3       24.07       22.90      6.06 o 
  -8   9   3        2.29        3.21      3.18 o 
  -7   9   3       48.14       47.29      4.18 o 
  -6   9   3      148.89      142.68      5.96 o 
  -5   9   3       28.58       31.14      2.97 o 
  -4   9   3       16.75       17.81      2.65 o 
  -3   9   3      240.00      243.20      9.29 o 
  -2   9   3      247.40      254.71      7.35 o 
  -1   9   3     1938.82     1959.23     58.26 o 
   0   9   3     1717.12     1810.66     53.93 o 
   1   9   3       63.36       63.79      6.45 o 
   2   9   3      553.26      563.34     36.87 o 
   3   9   3      284.44      268.83     17.67 o 
   4   9   3      168.98      164.22     12.62 o 
   5   9   3       63.28       62.35      7.75 o 
  -8  10   3       89.22       92.90      5.48 o 
  -7  10   3       57.55       65.39      4.69 o 
  -6  10   3      298.01      275.03     10.14 o 
  -5  10   3        1.43       -1.09      2.36 o 
  -4  10   3      109.31      104.73      4.86 o 
  -3  10   3      132.39      138.62      5.61 o 
  -2  10   3      203.59      210.92      9.78 o 
  -1  10   3      201.89      225.31      8.73 o 
   0  10   3        0.11        3.12      3.18 o 
   1  10   3      259.91      312.10     13.90 o 
   2  10   3       98.33      102.62      6.58 o 
   3  10   3       37.43       34.24      6.21 o 
   4  10   3       42.60       45.71      6.79 o 
  -7  11   3        4.13        6.21      3.36 o 
  -6  11   3       48.24       48.40      4.23 o 
  -5  11   3        0.45        1.91      3.13 o 
  -4  11   3     1068.10     1132.02     50.45 o 
  -3  11   3      731.97      811.75     55.53 o 
  -2  11   3       10.93       15.46      4.82 o 
  -1  11   3      374.08      419.47     14.60 o 
   0  11   3      123.71      131.57      7.70 o 
   1  11   3      384.10      429.82     18.14 o 
   2  11   3        4.32        1.33      3.14 o 
   3  11   3      213.41      226.59     15.41 o 
  -6  12   3       80.24       86.21      5.71 o 
  -5  12   3        0.35        1.59      3.85 o 
  -4  12   3       15.53       16.18      3.98 o 
  -3  12   3       90.70      107.94     11.06 o 
  -2  12   3        4.44        5.35      3.14 o 
  -1  12   3      330.51      378.55     13.37 o 
   0  12   3        5.90       12.26      3.81 o 
   1  12   3      195.96      231.23     17.73 o 
  -3  13   3       46.17       63.73      7.71 o 
  -2  13   3       80.31      111.84     16.13 o 
  -1  13   3        2.76        5.09      3.87 o 
   0 -13   4       16.23       20.32      4.04 o 
   1 -13   4        2.21        1.35      2.39 o 
   2 -13   4      208.97      206.88      6.42 o 
   3 -13   4      360.26      362.80     10.69 o 
   4 -13   4       47.82       54.99      3.65 o 
  -2 -12   4       63.29       57.92      7.42 o 
  -1 -12   4       14.93       16.15      5.43 o 
   0 -12   4       58.11       57.28      3.03 o 
   1 -12   4       76.54       71.52      3.58 o 
   2 -12   4      146.20      136.49      4.98 o 
   3 -12   4        1.60        1.17      2.37 o 
   4 -12   4       13.26       12.06      2.65 o 
   5 -12   4       72.17       70.95      3.56 o 
   6 -12   4        0.32        2.22      2.28 o 
  -4 -11   4       13.13       12.91      5.74 o 
  -3 -11   4        1.24       -0.70      5.26 o 
  -2 -11   4       96.94      116.98     10.78 o 
  -1 -11   4      343.50      317.21      7.25 o 
   0 -11   4       71.61       70.28      2.87 o 
   1 -11   4      396.34      355.88      8.43 o 
   2 -11   4       46.37       51.98      4.73 o 
   3 -11   4        5.13        4.94      2.29 o 
   4 -11   4        4.17        0.16      2.25 o 
   5 -11   4        6.26        5.64      2.32 o 
   6 -11   4       52.87       52.67      3.37 o 
   7 -11   4        0.56        0.98      2.26 o 
  -5 -10   4        0.61        5.43      3.55 o 
  -4 -10   4       11.66       15.50      3.66 o 
  -3 -10   4      163.29      158.63     12.39 o 
  -2 -10   4        6.98        6.06      1.92 o 
  -1 -10   4      149.81      127.64      3.96 o 
   0 -10   4      153.74      144.03      4.19 o 
   1 -10   4      597.65      560.24     12.39 o 
   2 -10   4      135.31      125.41      4.67 o 
   3 -10   4      433.75      413.70     11.78 o 
   4 -10   4     1040.57      954.32     22.16 o 
   5 -10   4        6.54       10.11      2.27 o 
   6 -10   4        9.04       10.07      2.32 o 
   7 -10   4       72.83       78.38      3.74 o 
   8 -10   4       76.54       88.27      3.95 o 
  -6  -9   4        5.45        5.01      3.65 o 
  -5  -9   4      106.31      120.72     15.75 o 
  -4  -9   4      471.04      556.44     68.43 o 
  -3  -9   4       22.42       33.27      4.87 o 
  -2  -9   4       16.76       16.14      2.42 o 
  -1  -9   4        7.35        6.55      1.76 o 
   0  -9   4       14.28        8.31      1.79 o 
   1  -9   4      204.66      198.68      5.47 o 
   2  -9   4        0.61       -0.51      1.87 o 
   3  -9   4        6.78        8.16      2.06 o 
   4  -9   4      107.75      104.97      4.07 o 
   5  -9   4       97.11       94.31      3.98 o 
   6  -9   4      210.49      207.30      6.19 o 
   7  -9   4       13.25       16.24      2.37 o 
   8  -9   4       14.84       21.65      2.44 o 
  -7  -8   4      115.97      141.09      8.08 o 
  -6  -8   4      116.88      138.79     17.33 o 
  -5  -8   4        0.80       -5.37      3.38 o 
  -4  -8   4       23.27       31.12      3.64 o 
  -3  -8   4     1007.75      967.31     19.11 o 
  -2  -8   4     1165.69     1166.08     22.12 o 
  -1  -8   4        0.16        0.41      1.66 o 
   0  -8   4     3396.63     3055.57     57.60 o 
   1  -8   4      692.27      647.06     15.21 o 
   2  -8   4       56.61       66.36      4.35 o 
   3  -8   4        0.52        0.51      1.70 o 
   4  -8   4      467.06      415.60     10.46 o 
   5  -8   4     1055.50     1035.57     23.82 o 
   6  -8   4       22.89       23.70      2.34 o 
   7  -8   4      263.13      264.39      7.31 o 
   8  -8   4        7.04        3.88      2.08 o 
   9  -8   4        0.35        0.49      3.27 o 
  -7  -7   4        0.43       -1.01      3.00 o 
  -6  -7   4       40.68       44.69      4.02 o 
  -5  -7   4      221.10      220.07      8.76 o 
  -4  -7   4      245.54      266.93     10.26 o 
  -3  -7   4       65.18       65.11      2.57 o 
  -2  -7   4      709.39      711.28     14.59 o 
  -1  -7   4       28.50       32.36      1.95 o 
   0  -7   4     1263.94     1156.57     22.40 o 
   1  -7   4      117.66      112.16      3.96 o 
   2  -7   4     1992.89     1896.72     41.81 o 
   3  -7   4     4693.98     4422.91     88.07 o 
   4  -7   4      214.84      211.53      5.47 o 
   5  -7   4      710.39      679.37     16.00 o 
   6  -7   4       40.75       39.02      2.46 o 
   7  -7   4      204.89      206.30      6.71 o 
   8  -7   4      144.82      146.32      4.93 o 
   9  -7   4       82.12       81.39      4.19 o 
  -8  -6   4        5.65        4.72      3.45 o 
  -7  -6   4        0.30       -1.14      2.88 o 
  -6  -6   4      203.31      204.23      8.36 o 
  -5  -6   4      624.29      695.66     20.13 o 
  -4  -6   4      329.78      345.29      7.35 o 
  -3  -6   4     2040.92     2032.88     38.06 o 
  -2  -6   4       16.41       22.09      2.68 o 
  -1  -6   4      278.06      292.67      6.53 o 
   0  -6   4      557.20      585.73     10.99 o 
   1  -6   4      274.67      246.90      6.59 o 
   2  -6   4     2392.27     2285.30     50.10 o 
   3  -6   4      805.90      782.43     16.41 o 
   4  -6   4      207.44      216.51      5.88 o 
   5  -6   4      508.32      489.24     11.87 o 
   6  -6   4      292.66      287.43      7.59 o 
   7  -6   4      467.21      460.42     11.34 o 
   8  -6   4       33.30       30.92      3.06 o 
   9  -6   4        6.95        6.02      2.48 o 
  -8  -5   4      108.20      119.34      6.59 o 
  -7  -5   4      105.98      122.11      6.32 o 
  -6  -5   4      433.03      453.68     20.99 o 
  -5  -5   4      177.39      190.06      7.14 o 
  -4  -5   4      228.22      227.13      5.32 o 
  -3  -5   4     1218.82     1226.13     22.59 o 
  -2  -5   4       99.62      234.47     12.82 o 
  -1  -5   4     6516.12     6294.89    118.20 o 
   0  -5   4     3228.65     3258.32     55.56 o 
   1  -5   4     1843.19     1853.19     36.17 o 
   2  -5   4     1444.58     1486.64     27.91 o 
   3  -5   4     1921.85     1954.67     35.34 o 
   4  -5   4      631.13      629.22     13.33 o 
   5  -5   4        2.31        4.14      1.57 o 
   6  -5   4     1781.36     1685.90     37.89 o 
   7  -5   4      237.70      233.88      6.50 o 
   8  -5   4        3.87        2.99      2.14 o 
   9  -5   4       25.27       24.50      2.85 o 
  -9  -4   4       42.06       49.14      7.18 o 
  -8  -4   4      101.18      113.12      9.96 o 
  -7  -4   4      114.26      132.82      9.04 o 
  -6  -4   4        2.47        2.50      2.59 o 
  -5  -4   4        0.61        3.04      1.74 o 
  -4  -4   4        3.86        4.07      1.51 o 
  -3  -4   4     1492.72     1537.66     25.67 o 
  -2  -4   4      395.37      370.69      6.82 o 
  -1  -4   4      540.11      606.52     10.96 o 
   0  -4   4       28.14       27.90      2.39 o 
   1  -4   4     2206.51     2354.58     45.67 o 
   2  -4   4     6342.48     6521.57    109.46 o 
   3  -4   4       57.02       58.77      2.42 o 
   4  -4   4     4916.83     4843.05     86.62 o 
   5  -4   4      517.89      520.20     12.32 o 
   6  -4   4       69.23       79.58      4.35 o 
   7  -4   4       12.56       14.83      1.96 o 
   8  -4   4      184.06      178.95      6.39 o 
   9  -4   4      274.66      288.02      9.01 o 
  10  -4   4        3.59        1.61      2.75 o 
  -9  -3   4       36.01       39.61      6.31 o 
  -8  -3   4       19.90       30.83      5.00 o 
  -7  -3   4      242.86      260.51     14.23 o 
  -6  -3   4       67.25       66.03      4.46 o 
  -5  -3   4      208.75      200.88      5.46 o 
  -4  -3   4     3354.47     3189.87     52.37 o 
  -3  -3   4        5.71        6.60      1.44 o 
  -2  -3   4      133.65      139.64      3.17 o 
  -1  -3   4     1012.23     1108.77     19.50 o 
   0  -3   4      318.92      340.68      6.70 o 
   1  -3   4     3017.84     3210.11     62.39 o 
   2  -3   4      487.02      499.76      9.45 o 
   3  -3   4     2616.25     2677.91     44.22 o 
   4  -3   4      258.08      294.34      5.93 o 
   5  -3   4       81.14       85.76      7.67 o 
   6  -3   4        1.05        0.44      1.79 o 
   7  -3   4        1.50        0.86      1.69 o 
   8  -3   4       42.19       40.84      3.26 o 
   9  -3   4        4.95        2.19      2.52 o 
  10  -3   4       11.91       13.55      4.23 o 
  -9  -2   4       23.18       31.54      5.10 o 
  -8  -2   4        0.09       -0.73      2.47 o 
  -7  -2   4      191.42      200.87      7.32 o 
  -6  -2   4      130.36      130.80      4.88 o 
  -5  -2   4        1.28        0.79      1.35 o 
  -4  -2   4      556.82      548.21      9.96 o 
  -3  -2   4     3190.45     3287.25     58.73 o 
  -2  -2   4     8817.30     8797.23    157.74 o 
  -1  -2   4     5026.23     5383.29     96.38 o 
   0  -2   4     2793.75     2953.90     68.37 o 
   1  -2   4     2683.06     2891.05     80.67 o 
   2  -2   4    10495.94    10841.97    364.09 o 
   3  -2   4     1008.56     1161.88     21.14 o 
   4  -2   4      804.06      887.74     16.35 o 
   5  -2   4     3781.04     3546.71     78.38 o 
   6  -2   4      571.70      504.32     13.79 o 
   7  -2   4       71.21       67.22      5.69 o 
   8  -2   4       77.37       71.38      4.17 o 
   9  -2   4       51.89       50.62      3.83 o 
  10  -2   4       38.45       41.15      3.74 o 
 -10  -1   4       14.51       17.95      5.76 o 
  -9  -1   4       12.35       23.02      6.98 o 
  -8  -1   4      257.14      282.39     15.79 o 
  -7  -1   4      143.40      148.09      5.26 o 
  -6  -1   4       18.05       20.37      2.61 o 
  -5  -1   4        5.64        6.79      1.29 o 
  -4  -1   4      135.84      148.49      3.35 o 
  -3  -1   4       63.84       97.61      4.09 o 
  -2  -1   4        1.70        1.88      0.96 o 
  -1  -1   4     1869.60     2029.46     41.09 o 
   0  -1   4     2323.18     2634.74     53.37 o 
   1  -1   4      231.92      276.27      8.86 o 
   2  -1   4      375.36      467.50     23.03 o 
   3  -1   4     1668.06     1670.12     27.54 o 
   4  -1   4       42.04       55.70      2.49 o 
   5  -1   4      215.94      206.53      6.38 o 
   6  -1   4       41.71       49.25      2.84 o 
   7  -1   4      432.81      428.35     20.00 o 
   8  -1   4      435.19      412.32     19.59 o 
   9  -1   4       67.97       61.21      5.61 o 
 -10   0   4       53.37       80.42     24.99 o 
  -9   0   4        2.28        2.57      4.15 o 
  -8   0   4      179.47      179.81      7.86 o 
  -7   0   4       22.70       25.09      2.54 o 
  -6   0   4      970.35      946.89     19.80 o 
  -5   0   4     2994.19     2876.78     47.71 o 
  -4   0   4      719.50      819.95     15.22 o 
  -3   0   4     3573.27     3509.77     62.59 o 
  -2   0   4      894.00      903.70     17.90 o 
  -1   0   4     4080.43     4258.29     76.53 o 
   0   0   4     2209.64     2449.15     49.41 o 
   1   0   4     4922.85     5161.73     93.25 o 
   2   0   4     9237.37     8961.82    188.84 o 
   3   0   4     1153.62     1276.78     23.11 o 
   4   0   4       67.28       76.67      3.00 o 
   5   0   4        2.32        4.10      2.12 o 
   6   0   4        8.37        7.34      3.26 o 
   7   0   4      300.63      279.55     14.10 o 
   8   0   4        5.24        7.61      3.90 o 
   9   0   4       12.92       10.67      3.96 o 
 -10   1   4       13.55       25.54      4.83 o 
  -9   1   4        2.14        3.80      3.14 o 
  -8   1   4       77.93       79.73      3.75 o 
  -7   1   4        2.42        3.05      1.82 o 
  -6   1   4      752.68      696.71     20.68 o 
  -5   1   4      577.96      557.75     12.75 o 
  -4   1   4      362.71      357.62      6.84 o 
  -3   1   4     3799.33     3665.25     65.27 o 
  -2   1   4      197.30      191.46      4.96 o 
  -1   1   4     7832.42     7940.14    189.22 o 
   0   1   4     1918.95     1991.43     36.09 o 
   1   1   4       37.04       46.11      3.15 o 
   2   1   4      501.11      561.89     14.67 o 
   3   1   4     1313.58     1325.98     39.11 o 
   4   1   4     4678.13     4724.82    118.20 o 
   5   1   4      503.18      492.27     22.40 o 
   6   1   4     1072.04     1034.89     44.97 o 
   7   1   4      241.80      239.17     12.48 o 
   8   1   4      117.58      115.15      7.88 o 
   9   1   4        6.07        1.34      3.69 o 
 -10   2   4        0.49        5.18      5.73 o 
  -9   2   4      185.32      194.06      8.04 o 
  -8   2   4      482.86      478.14     16.06 o 
  -7   2   4      392.92      380.03     12.18 o 
  -6   2   4      183.55      175.73      5.91 o 
  -5   2   4      241.03      262.28      7.37 o 
  -4   2   4     1307.17     1241.19     25.51 o 
  -3   2   4      416.79      430.11      7.89 o 
  -2   2   4     9290.95     9229.57    153.73 o 
  -1   2   4       62.84       60.93      2.04 o 
   0   2   4     3002.22     3184.00     96.11 o 
   1   2   4      120.47      181.11      6.96 o 
   2   2   4     3072.30     3069.26     89.57 o 
   3   2   4      328.71      338.17     11.04 o 
   4   2   4      918.30      915.24     39.92 o 
   5   2   4      146.68      147.13      8.80 o 
   6   2   4       29.13       27.48      4.21 o 
   7   2   4       67.03       65.52      5.73 o 
   8   2   4       21.68       25.52      4.44 o 
   9   2   4      178.95      198.00     11.50 o 
 -10   3   4        6.07        9.96      5.03 o 
  -9   3   4       45.99       49.23      3.70 o 
  -8   3   4       53.33       54.00      4.97 o 
  -7   3   4      350.47      329.88     11.19 o 
  -6   3   4     1324.31     1217.64     27.72 o 
  -5   3   4       35.10       35.91      2.27 o 
  -4   3   4     7105.63     6529.17    115.92 o 
  -3   3   4      246.93      251.72      5.08 o 
  -2   3   4      428.45      479.27      8.14 o 
  -1   3   4      559.69      599.44     10.32 o 
   0   3   4     7197.11     7595.55    155.70 o 
   1   3   4    13264.52    12727.42    261.05 o 
   2   3   4      526.45      534.15     12.34 o 
   3   3   4     3217.57     3093.49    130.32 o 
   4   3   4      755.43      715.33     31.87 o 
   5   3   4       40.43       37.85      4.66 o 
   6   3   4       77.59       74.16      6.52 o 
   7   3   4       59.70       69.88      6.13 o 
   8   3   4      113.54      120.11      8.45 o 
   9   3   4        1.10        1.46      4.15 o 
 -10   4   4       18.03       14.71      3.47 o 
  -9   4   4       31.00       28.57      3.83 o 
  -8   4   4        0.13       -3.73      2.02 o 
  -7   4   4      227.44      216.19      9.57 o 
  -6   4   4        3.44        0.34      1.58 o 
  -5   4   4      520.95      488.83     11.25 o 
  -4   4   4      921.52      915.91     15.84 o 
  -3   4   4      251.62      311.47      7.55 o 
  -2   4   4     4046.95     4117.25     67.17 o 
  -1   4   4     5033.84     4878.13     79.20 o 
   0   4   4      876.13      860.23     14.57 o 
   1   4   4       70.40       63.35      3.60 o 
   2   4   4     1023.56      978.58     25.84 o 
   3   4   4      650.84      593.46     16.08 o 
   4   4   4      207.01      195.85      7.40 o 
   5   4   4     1063.78      953.51     29.06 o 
   6   4   4      342.91      316.33     10.90 o 
   7   4   4       33.83       26.86      3.24 o 
   8   4   4       19.55       31.40      5.07 o 
 -10   5   4       28.04       28.42      3.87 o 
  -9   5   4       36.63       39.58      3.60 o 
  -8   5   4      231.41      241.82     15.72 o 
  -7   5   4      454.44      448.90     13.66 o 
  -6   5   4      194.18      184.12      4.68 o 
  -5   5   4        5.06        4.97      1.57 o 
  -4   5   4        6.35        5.46      1.36 o 
  -3   5   4     3225.92     3139.41     52.00 o 
  -2   5   4     3241.39     3242.77     49.32 o 
  -1   5   4     1426.33     1453.23     24.25 o 
   0   5   4     1624.20     1628.95     27.02 o 
   1   5   4      306.62      319.08      7.65 o 
   2   5   4        5.08        6.69      1.87 o 
   3   5   4      214.63      200.17      6.58 o 
   4   5   4      343.51      327.97     11.82 o 
   5   5   4       36.73       43.04      3.51 o 
   6   5   4        6.32        1.73      3.22 o 
   7   5   4       23.99       27.33      5.01 o 
   8   5   4       79.33       81.61      7.22 o 
  -9   6   4        1.78        1.27      2.74 o 
  -8   6   4       87.09       88.71      4.71 o 
  -7   6   4       90.67       90.41      4.07 o 
  -6   6   4       21.67       23.19      2.23 o 
  -5   6   4     2356.62     2328.65     53.09 o 
  -4   6   4      522.21      495.35     11.17 o 
  -3   6   4        7.84        8.83      1.68 o 
  -2   6   4      561.93      556.05      9.91 o 
  -1   6   4     2181.76     2234.70     40.32 o 
   0   6   4     1751.15     1732.69     31.32 o 
   1   6   4      468.59      452.06     11.81 o 
   2   6   4     3218.30     2915.40     66.83 o 
   3   6   4      199.72      193.78      6.65 o 
   4   6   4        5.72        3.64      2.24 o 
   5   6   4      139.26      126.61      7.83 o 
   6   6   4      111.13      103.65      8.04 o 
   7   6   4      158.22      136.94      9.13 o 
  -9   7   4       18.14       20.90      3.66 o 
  -8   7   4        3.39        2.51      3.23 o 
  -7   7   4       12.22       14.04      2.46 o 
  -6   7   4      280.49      274.15      7.91 o 
  -5   7   4       50.30       58.04      3.32 o 
  -4   7   4        6.23        6.54      2.17 o 
  -3   7   4        1.62       -0.55      1.90 o 
  -2   7   4       23.37       23.94      1.80 o 
  -1   7   4      966.52      919.58     17.19 o 
   0   7   4        7.34        9.90      1.64 o 
   1   7   4      104.87      103.12      5.26 o 
   2   7   4      246.40      228.52      6.68 o 
   3   7   4      126.42      117.69      5.02 o 
   4   7   4      836.84      784.01     21.33 o 
   5   7   4      251.55      226.12     10.18 o 
   6   7   4       68.43       60.86      6.23 o 
  -9   8   4       80.36       83.07      5.27 o 
  -8   8   4      173.41      174.19      7.77 o 
  -7   8   4        3.49        5.29      2.43 o 
  -6   8   4       14.56       12.63      2.64 o 
  -5   8   4      426.52      404.66     14.88 o 
  -4   8   4     1117.61     1102.12     28.98 o 
  -3   8   4      869.43      866.49     20.58 o 
  -2   8   4     1432.65     1447.32     27.39 o 
  -1   8   4      614.46      634.46     13.10 o 
   0   8   4      114.71      110.83      3.66 o 
   1   8   4        4.09        6.33      1.89 o 
   2   8   4       25.08       26.51      2.49 o 
   3   8   4      664.17      635.44     15.65 o 
   4   8   4       20.15       20.37      2.77 o 
   5   8   4       75.65       77.42      4.36 o 
   6   8   4       14.99        7.68      3.50 o 
  -8   9   4        1.59        1.08      3.07 o 
  -7   9   4       80.46       77.20      5.03 o 
  -6   9   4      206.74      220.94     10.72 o 
  -5   9   4        7.47        7.96      2.58 o 
  -4   9   4      187.05      181.12      6.54 o 
  -3   9   4       55.17       52.56      3.47 o 
  -2   9   4      786.73      819.13     22.37 o 
  -1   9   4      337.16      349.45     12.21 o 
   0   9   4      739.07      743.18     29.67 o 
   1   9   4     3049.27     2971.49     82.76 o 
   2   9   4        4.30        2.16      4.08 o 
   3   9   4       57.71       49.91      7.16 o 
   4   9   4      170.74      168.03     13.03 o 
   5   9   4      174.06      189.06     13.85 o 
  -7  10   4      130.35      138.27      6.60 o 
  -6  10   4       80.95       82.75      4.37 o 
  -5  10   4      105.91      109.02      5.09 o 
  -4  10   4       42.66       46.16      3.47 o 
  -3  10   4        5.54        3.64      2.82 o 
  -2  10   4      213.55      229.63      7.76 o 
  -1  10   4       25.23       26.91      3.39 o 
   0  10   4      370.36      430.14     18.05 o 
   1  10   4       53.30       59.80      4.76 o 
   2  10   4        6.32        7.90      4.95 o 
   3  10   4       97.56       96.14      9.22 o 
   4  10   4       83.88       91.67      9.49 o 
  -7  11   4        2.99        4.22      3.33 o 
  -6  11   4       26.90       31.36      3.94 o 
  -5  11   4      200.25      228.97     11.61 o 
  -4  11   4       55.50       67.47      5.41 o 
  -3  11   4      792.77      891.26     34.24 o 
  -2  11   4      768.86      863.00     26.70 o 
  -1  11   4       13.16       14.37      3.77 o 
   0  11   4       90.31       95.22      9.02 o 
   1  11   4       24.15       29.46      3.83 o 
   2  11   4      150.94      130.37     10.76 o 
   3  11   4       85.86       85.40      8.74 o 
  -5  12   4      137.94      154.25     13.01 o 
  -4  12   4        4.11        5.72      3.19 o 
  -3  12   4        0.31        0.83      3.13 o 
  -2  12   4        0.92       -0.56      3.46 o 
  -1  12   4        7.96        9.41      3.06 o 
   0  12   4      292.09      334.07     14.52 o 
   1  12   4        8.33        8.99      5.22 o 
   0 -13   5       85.09       81.42      6.38 o 
   1 -13   5       18.88       21.03      3.24 o 
   2 -13   5        6.42        7.82      2.98 o 
   3 -13   5      269.91      267.33      7.66 o 
  -2 -12   5        7.21        7.20      5.63 o 
  -1 -12   5       64.28       72.87      4.53 o 
   0 -12   5        0.86       -0.79      1.93 o 
   1 -12   5      221.86      217.42      5.95 o 
   2 -12   5       10.01       10.84      2.36 o 
   3 -12   5        0.63       -0.03      2.38 o 
   4 -12   5       17.40       17.87      3.61 o 
   5 -12   5       70.26       77.79      4.11 o 
  -3 -11   5        4.83        2.58      5.10 o 
  -2 -11   5       75.15       87.36      9.47 o 
  -1 -11   5       88.05       85.89      3.31 o 
   0 -11   5      470.67      439.58     10.11 o 
   1 -11   5       32.73       30.88      2.49 o 
   2 -11   5       58.62       56.01      2.86 o 
   3 -11   5        0.57        1.38      2.31 o 
   4 -11   5        3.63        1.54      2.32 o 
   5 -11   5       22.48       25.69      2.86 o 
   6 -11   5        6.46        8.11      2.22 o 
   7 -11   5        9.32       12.66      2.37 o 
  -5 -10   5       14.38       17.02      5.69 o 
  -4 -10   5       27.51       26.57      6.17 o 
  -3 -10   5      388.02      378.11     23.39 o 
  -2 -10   5      219.49      211.64      5.45 o 
  -1 -10   5       90.57       94.04      3.44 o 
   0 -10   5       18.70       19.07      2.30 o 
   1 -10   5       23.91       21.02      2.20 o 
   2 -10   5     1466.89     1305.87     29.32 o 
   3 -10   5      321.29      300.65      8.13 o 
   4 -10   5      373.71      360.71     10.53 o 
   5 -10   5      522.73      517.88     12.79 o 
   6 -10   5      105.86      110.49      4.33 o 
   7 -10   5       13.91       14.58      2.27 o 
  -6  -9   5       10.84       16.92      5.15 o 
  -5  -9   5       75.00       75.24      8.46 o 
  -4  -9   5       73.62       86.51      9.10 o 
  -3  -9   5        9.90       13.23      2.06 o 
  -2  -9   5      124.45      113.20      3.74 o 
  -1  -9   5       68.56       65.31      2.76 o 
   0  -9   5      739.46      645.72     14.04 o 
   1  -9   5       53.14       50.11      2.69 o 
   2  -9   5       91.62       86.81      3.71 o 
   3  -9   5        5.27        7.06      2.04 o 
   4  -9   5       11.14        9.10      1.92 o 
   5  -9   5      458.05      456.67     11.39 o 
   6  -9   5        0.81       -0.18      1.86 o 
   7  -9   5      282.55      296.83      7.98 o 
   8  -9   5       33.23       38.59      2.79 o 
  -6  -8   5      192.18      236.70     21.87 o 
  -5  -8   5       69.56       89.11     12.95 o 
  -4  -8   5        9.61        8.88      2.92 o 
  -3  -8   5        0.01        2.47      2.05 o 
  -2  -8   5      203.43      206.18      5.28 o 
  -1  -8   5     3324.34     3078.74     58.01 o 
   0  -8   5        5.82        5.76      2.02 o 
   1  -8   5     1807.52     1641.75     33.50 o 
   2  -8   5      884.02      787.27     18.17 o 
   3  -8   5        0.47        3.62      1.80 o 
   4  -8   5      196.24      179.35      4.93 o 
   5  -8   5      105.11       96.56      3.75 o 
   6  -8   5      147.71      146.23      4.79 o 
   7  -8   5        3.21        8.01      2.15 o 
   8  -8   5       31.09       37.50      2.74 o 
  -7  -7   5        0.32       -0.86      3.58 o 
  -6  -7   5        2.75       -0.35      3.50 o 
  -5  -7   5       78.45       88.60      6.97 o 
  -4  -7   5      384.07      404.07      9.05 o 
  -3  -7   5      754.50      749.49     19.35 o 
  -2  -7   5       60.39       65.48      2.95 o 
  -1  -7   5      453.03      413.76      9.71 o 
   0  -7   5      151.38      137.38      4.30 o 
   1  -7   5      979.82      958.71     20.03 o 
   2  -7   5     1157.38     1106.28     24.89 o 
   3  -7   5     1472.73     1401.67     31.20 o 
   4  -7   5      626.96      593.87     12.81 o 
   5  -7   5       16.52       17.95      3.14 o 
   6  -7   5       67.29       79.28      3.37 o 
   7  -7   5       66.41       69.48      3.93 o 
   8  -7   5      239.52      245.60      6.90 o 
   9  -7   5       19.77       23.82      2.77 o 
  -8  -6   5       19.80       32.88      4.45 o 
  -7  -6   5        0.22       -1.96      2.84 o 
  -6  -6   5       31.93       45.03      3.95 o 
  -5  -6   5      738.16      822.02     34.50 o 
  -4  -6   5      767.00      786.68     15.06 o 
  -3  -6   5       20.00       21.36      1.75 o 
  -2  -6   5     1416.34     1384.27     26.92 o 
  -1  -6   5       85.52       89.93      2.96 o 
   0  -6   5        6.52        7.92      1.46 o 
   1  -6   5      994.56      992.07     20.56 o 
   2  -6   5      566.83      540.88     12.72 o 
   3  -6   5     1388.18     1366.25     27.87 o 
   4  -6   5       98.18       96.79      3.29 o 
   5  -6   5       31.63       25.85      1.99 o 
   6  -6   5      940.76      902.90     20.85 o 
   7  -6   5       23.30       31.00      2.28 o 
   8  -6   5       72.37       69.81      3.79 o 
   9  -6   5       54.55       63.98      4.08 o 
  -8  -5   5        1.66       -1.21      3.00 o 
  -7  -5   5      507.40      569.73     23.05 o 
  -6  -5   5      232.03      262.03     10.94 o 
  -5  -5   5        0.74       -2.75      2.05 o 
  -4  -5   5      469.68      469.30      9.49 o 
  -3  -5   5      369.52      373.75      7.69 o 
  -2  -5   5     3002.76     2980.05     56.57 o 
  -1  -5   5      118.01      115.99      3.43 o 
   0  -5   5     5468.89     5397.58     96.68 o 
   1  -5   5     5084.08     4944.28     88.82 o 
   2  -5   5      101.68      105.43      2.79 o 
   3  -5   5      108.82      112.98      2.79 o 
   4  -5   5      294.51      300.91      6.91 o 
   5  -5   5     1366.69     1321.67     26.87 o 
   6  -5   5        0.17        1.21      2.03 o 
   7  -5   5      347.36      340.98      8.73 o 
   8  -5   5      110.42      105.90      4.49 o 
   9  -5   5        4.40        3.86      2.29 o 
  -8  -4   5       52.87       60.06      3.96 o 
  -7  -4   5       12.87       15.56      3.02 o 
  -6  -4   5       35.32       37.16      4.00 o 
  -5  -4   5        0.59        0.28      1.59 o 
  -4  -4   5      768.51      749.26     14.36 o 
  -3  -4   5      484.88      482.06      9.54 o 
  -2  -4   5      579.04      583.55     10.95 o 
  -1  -4   5     1397.10     1503.12     26.09 o 
   0  -4   5       23.59       38.97      3.69 o 
   1  -4   5       64.03       66.22      2.12 o 
   2  -4   5     3599.41     3805.20     73.89 o 
   3  -4   5     2681.15     2783.22     49.90 o 
   4  -4   5       21.26       25.03      1.33 o 
   5  -4   5      880.58      874.62     18.05 o 
   6  -4   5      464.41      454.78     11.02 o 
   7  -4   5      199.73      197.37      6.46 o 
   8  -4   5        1.27        3.00      2.11 o 
   9  -4   5      137.18      141.94      6.12 o 
  -9  -3   5       20.24       28.46     10.19 o 
  -8  -3   5       17.08       20.36      4.99 o 
  -7  -3   5       58.25       63.63      4.19 o 
  -6  -3   5      268.40      283.72      9.02 o 
  -5  -3   5      446.35      440.28      9.04 o 
  -4  -3   5      404.20      389.28      8.11 o 
  -3  -3   5     1709.93     1702.24     28.25 o 
  -2  -3   5      779.93      802.83     18.68 o 
  -1  -3   5       10.43       31.45      2.08 o 
   0  -3   5      339.59      417.97      8.10 o 
   1  -3   5     2413.69     2430.94     44.32 o 
   2  -3   5      428.25      477.41     13.07 o 
   3  -3   5      214.21      248.99      6.59 o 
   4  -3   5      813.78      855.74     15.80 o 
   5  -3   5      215.19      219.12      5.29 o 
   6  -3   5       83.02       73.82      3.06 o 
   7  -3   5      144.37      134.31      4.27 o 
   8  -3   5        6.31        7.04      1.94 o 
   9  -3   5        0.04       -3.13      3.66 o 
  -9  -2   5        1.66        5.88      5.99 o 
  -8  -2   5      159.11      183.14      7.82 o 
  -7  -2   5        0.74        4.99      2.30 o 
  -6  -2   5       43.27       46.54      2.97 o 
  -5  -2   5      276.50      283.33      7.03 o 
  -4  -2   5      943.55      937.43     17.60 o 
  -3  -2   5     3239.52     3258.45     58.17 o 
  -2  -2   5      112.82      100.93      3.24 o 
  -1  -2   5    12138.88    11820.52    210.53 o 
   0  -2   5     2040.77     2262.41     45.72 o 
   1  -2   5     1090.80     1223.32     35.01 o 
   2  -2   5     4082.68     4457.30    150.01 o 
   3  -2   5     1132.71     1151.73     26.62 o 
   4  -2   5     3104.01     3132.06     56.26 o 
   5  -2   5      235.86      239.55      6.21 o 
   6  -2   5      865.91      858.02     22.47 o 
   7  -2   5      148.77      188.97      7.08 o 
   8  -2   5       12.33       11.49      3.57 o 
   9  -2   5        4.33       -0.20      4.08 o 
  -9  -1   5       99.67      130.57      8.66 o 
  -8  -1   5       47.33       56.30      4.26 o 
  -7  -1   5       75.34       87.86      4.50 o 
  -6  -1   5        5.33        5.91      2.13 o 
  -5  -1   5      127.51      131.66      4.29 o 
  -4  -1   5      534.86      524.74     10.44 o 
  -3  -1   5      699.12      734.29     13.95 o 
  -2  -1   5     1392.09     1587.75     37.67 o 
  -1  -1   5       70.65       84.94      2.83 o 
   0  -1   5        4.39        4.06      1.24 o 
   1  -1   5     2688.26     2869.20     66.12 o 
   2  -1   5     2071.14     2146.90     60.34 o 
   3  -1   5     1607.87     1709.89     36.38 o 
   4  -1   5      945.17     1002.38     20.46 o 
   5  -1   5       94.41       90.12      4.71 o 
   6  -1   5       25.67       28.10      3.53 o 
   7  -1   5        3.65        6.21      3.20 o 
   8  -1   5      704.53      666.09     29.71 o 
   9  -1   5       74.55       72.12      6.15 o 
 -10   0   5       13.37       14.44      6.49 o 
  -9   0   5       39.95       56.34      5.97 o 
  -8   0   5       58.44       64.96      4.47 o 
  -7   0   5      173.44      180.19      5.95 o 
  -6   0   5      700.44      699.02     17.16 o 
  -5   0   5     2535.07     2649.13     58.42 o 
  -4   0   5     5026.45     4788.17     85.54 o 
  -3   0   5      394.55      418.77      8.43 o 
  -2   0   5     1094.34     1070.15     23.51 o 
  -1   0   5       57.64       68.89      2.23 o 
   0   0   5     5690.38     5811.23    116.65 o 
   1   0   5     2469.48     2629.75     47.66 o 
   2   0   5     1899.47     2023.67     39.53 o 
   3   0   5     3062.80     3154.09     66.74 o 
   4   0   5      212.02      230.79      5.75 o 
   5   0   5      272.36      264.60     12.74 o 
   6   0   5      543.20      530.40     23.84 o 
   7   0   5       76.31       72.42      5.80 o 
   8   0   5      146.18      126.94      8.31 o 
   9   0   5        4.53        2.06      3.47 o 
 -10   1   5        0.45       11.54      5.41 o 
  -9   1   5       56.82       65.33      4.09 o 
  -8   1   5        0.24       -0.39      2.25 o 
  -7   1   5      457.94      460.93     16.96 o 
  -6   1   5        1.79        4.18      2.11 o 
  -5   1   5       58.86       55.84      2.44 o 
  -4   1   5      102.79      103.51      3.67 o 
  -3   1   5      120.90      125.42      3.96 o 
  -2   1   5    13024.75    11659.57    277.34 o 
  -1   1   5      375.32      386.32      7.73 o 
   0   1   5     4450.86     4557.98     81.79 o 
   1   1   5     4246.02     4327.80     86.68 o 
   2   1   5       87.48       87.72      2.51 o 
   3   1   5      712.23      769.77     15.50 o 
   4   1   5      762.21      768.28     33.54 o 
   5   1   5     4615.56     4480.07    187.64 o 
   6   1   5      913.01      844.57     37.05 o 
   7   1   5      327.46      338.77     16.49 o 
   8   1   5      213.90      190.92     10.90 o 
   9   1   5        4.67        2.54      3.86 o 
 -10   2   5      116.65      119.48     16.33 o 
  -9   2   5        0.02        0.34      2.44 o 
  -8   2   5      502.59      491.48     19.54 o 
  -7   2   5      237.75      245.20      7.32 o 
  -6   2   5       66.10       69.04      4.68 o 
  -5   2   5        1.11        0.13      1.30 o 
  -4   2   5      345.46      347.24      7.35 o 
  -3   2   5     1468.81     1450.08     26.59 o 
  -2   2   5      350.48      334.99      6.84 o 
  -1   2   5      983.49      997.10     20.53 o 
   0   2   5      875.16      947.89     17.66 o 
   1   2   5     2957.29     3000.43     54.06 o 
   2   2   5      744.73      774.15     17.66 o 
   3   2   5     1863.69     1865.49     79.10 o 
   4   2   5      869.97      830.05     36.39 o 
   5   2   5       84.45       83.34      6.33 o 
   6   2   5       17.66       20.01      3.82 o 
   7   2   5       95.48       95.68      7.03 o 
   8   2   5       61.38       67.73      6.13 o 
   9   2   5        8.33        6.13      3.94 o 
 -10   3   5       62.22       60.19     13.30 o 
  -9   3   5       31.44       39.30      2.95 o 
  -8   3   5        6.26        5.76      2.35 o 
  -7   3   5       49.89       45.68      3.11 o 
  -6   3   5      476.22      474.84     12.61 o 
  -5   3   5     1325.82     1241.17     25.37 o 
  -4   3   5       14.23       19.04      1.82 o 
  -3   3   5     3787.02     3598.16     64.43 o 
  -2   3   5     2684.80     2591.44     42.49 o 
  -1   3   5      182.04      178.24      4.33 o 
   0   3   5     1233.23     1287.49     27.09 o 
   1   3   5     2817.98     2730.51     46.59 o 
   2   3   5     3803.25     3935.39     97.02 o 
   3   3   5       36.50       37.58      2.74 o 
   4   3   5     1924.90     1810.59     77.25 o 
   5   3   5       45.89       40.34      4.87 o 
   6   3   5       97.34       80.54      6.66 o 
   7   3   5       31.34       25.41      4.70 o 
   8   3   5        0.45       -2.23      3.90 o 
 -10   4   5       13.81       15.83      3.61 o 
  -9   4   5       52.47       56.43      3.74 o 
  -8   4   5       39.00       46.67      3.15 o 
  -7   4   5        1.81        4.80      3.84 o 
  -6   4   5       66.34       64.92      3.92 o 
  -5   4   5      139.48      140.17      5.02 o 
  -4   4   5       18.33       24.56      2.06 o 
  -3   4   5     1017.45      983.25     18.40 o 
  -2   4   5       83.69       78.24      2.45 o 
  -1   4   5     1161.17     1074.44     18.07 o 
   0   4   5     1736.57     1599.11     36.14 o 
   1   4   5      206.40      195.51      5.19 o 
   2   4   5      182.84      168.31      5.70 o 
   3   4   5      382.83      364.84     11.98 o 
   4   4   5     1732.04     1615.57     48.06 o 
   5   4   5       39.36       39.90      3.27 o 
   6   4   5      126.37      122.94      5.64 o 
   7   4   5      333.42      335.15     16.82 o 
   8   4   5       11.38       11.04      4.35 o 
  -9   5   5      203.46      221.21     10.53 o 
  -8   5   5       40.75       40.72      3.10 o 
  -7   5   5       20.49       29.92      2.74 o 
  -6   5   5      297.41      282.19     10.14 o 
  -5   5   5      256.08      253.75      7.42 o 
  -4   5   5     1205.69     1160.94     27.05 o 
  -3   5   5      655.23      654.68     14.10 o 
  -2   5   5     1823.50     1792.56     32.48 o 
  -1   5   5      542.50      540.48     13.16 o 
   0   5   5      307.67      290.29      6.48 o 
   1   5   5       71.02       68.67      2.91 o 
   2   5   5      106.23       89.76      6.39 o 
   3   5   5      163.37      156.00      6.39 o 
   4   5   5        7.02        5.34      2.50 o 
   5   5   5        8.44        5.25      2.59 o 
   6   5   5       13.53        9.70      2.87 o 
   7   5   5       42.18       44.04      5.53 o 
  -9   6   5        0.04       -0.42      2.90 o 
  -8   6   5        9.03        9.82      2.49 o 
  -7   6   5      240.26      256.83      9.62 o 
  -6   6   5      691.22      706.73     18.43 o 
  -5   6   5      446.60      442.96     11.55 o 
  -4   6   5     1370.76     1367.04     31.77 o 
  -3   6   5      815.61      815.01     17.22 o 
  -2   6   5       34.51       35.99      2.11 o 
  -1   6   5      187.01      183.84      5.85 o 
   0   6   5     5049.54     4653.98     88.45 o 
   1   6   5     1620.97     1532.53     35.82 o 
   2   6   5      155.44      153.51      5.09 o 
   3   6   5      891.23      811.84     25.12 o 
   4   6   5      133.03      123.97      5.81 o 
   5   6   5       95.28       81.38      4.75 o 
   6   6   5        0.62       -2.08      3.80 o 
   7   6   5      177.12      156.62     10.14 o 
  -9   7   5        1.95       -1.91      3.46 o 
  -8   7   5       50.27       53.58      3.35 o 
  -7   7   5      150.35      151.61      6.38 o 
  -6   7   5      106.85      113.80      4.76 o 
  -5   7   5      103.87      105.91      4.78 o 
  -4   7   5       73.12       74.42      3.62 o 
  -3   7   5       37.34       38.40      2.73 o 
  -2   7   5     2539.27     2441.69     43.92 o 
  -1   7   5       19.44       20.04      1.94 o 
   0   7   5      118.63      119.56      3.72 o 
   1   7   5       38.22       39.07      2.55 o 
   2   7   5        6.31        5.48      1.91 o 
   3   7   5     1167.85     1081.98     25.68 o 
   4   7   5       16.69       21.96      3.10 o 
   5   7   5      595.82      560.93     18.06 o 
   6   7   5      204.06      191.67     11.52 o 
  -8   8   5       88.65      102.69      5.91 o 
  -7   8   5      151.13      161.61      6.25 o 
  -6   8   5       18.36       22.33      3.36 o 
  -5   8   5      224.24      232.19      7.85 o 
  -4   8   5       62.25       66.14      3.46 o 
  -3   8   5     1913.81     1985.66     45.29 o 
  -2   8   5       45.83       60.09      6.16 o 
  -1   8   5      756.42      736.67     20.78 o 
   0   8   5      570.94      609.89     18.84 o 
   1   8   5        8.45       14.61      4.01 o 
   2   8   5      266.77      244.65      7.04 o 
   3   8   5        5.83        7.44      2.40 o 
   4   8   5      134.82      127.83      4.68 o 
   5   8   5       63.77       59.59      6.39 o 
  -8   9   5        2.38        2.14      3.47 o 
  -7   9   5      160.66      176.96      6.61 o 
  -6   9   5       91.52      105.60      5.66 o 
  -5   9   5      853.78      850.48     22.91 o 
  -4   9   5       34.25       39.56      3.27 o 
  -3   9   5      253.92      263.74      9.94 o 
  -2   9   5       73.34       81.03      4.39 o 
  -1   9   5      838.96      878.02     31.19 o 
   0   9   5     1010.68     1065.70     36.32 o 
   1   9   5      350.09      330.50     10.12 o 
   2   9   5     1295.51     1251.15     33.17 o 
   3   9   5      261.93      253.56      8.26 o 
   4   9   5       40.66       45.90      4.35 o 
  -7  10   5        5.75        4.80      4.27 o 
  -6  10   5       92.69      104.43      4.95 o 
  -5  10   5        0.60       -1.50      2.57 o 
  -4  10   5      334.81      350.64     13.38 o 
  -3  10   5       40.71       41.01      4.00 o 
  -2  10   5        4.17        0.75      2.49 o 
  -1  10   5       98.26       99.78      6.58 o 
   0  10   5       15.96       12.65      3.34 o 
   1  10   5        8.98       12.13      4.89 o 
   2  10   5       19.11       19.35      5.32 o 
   3  10   5        7.64        9.16      5.12 o 
  -6  11   5       41.03       48.35      3.93 o 
  -5  11   5       87.40      100.71      7.76 o 
  -4  11   5      665.23      779.85     29.94 o 
  -3  11   5       90.49      108.17      5.82 o 
  -2  11   5      353.07      387.48     11.59 o 
  -1  11   5      625.52      661.38     36.56 o 
   0  11   5        0.42        6.25      4.85 o 
   1  11   5        3.18        3.07      4.89 o 
   2  11   5       65.70       68.99      7.78 o 
  -4  12   5       32.30       37.18      4.60 o 
  -3  12   5       40.86       50.00      5.33 o 
  -2  12   5        5.98        5.74      3.68 o 
  -1  12   5       47.18       56.92      4.04 o 
   0  12   5      182.49      208.45     14.31 o 
  -2 -12   6        4.16        6.33      5.24 o 
  -1 -12   6       68.95       70.41      3.25 o 
   0 -12   6       37.98       34.95      2.62 o 
   1 -12   6        4.89        1.51      2.10 o 
   2 -12   6      131.93      124.42      4.20 o 
   3 -12   6       41.73       40.92      2.94 o 
   4 -12   6       25.86       26.44      2.89 o 
   5 -12   6        4.55        7.62      2.53 o 
  -3 -11   6        8.33        5.45      5.39 o 
  -2 -11   6      108.82      118.87      3.98 o 
  -1 -11   6       94.80       98.50      4.48 o 
   0 -11   6       10.46       11.09      2.19 o 
   1 -11   6      267.80      261.09      6.75 o 
   2 -11   6       28.72       26.64      2.28 o 
   3 -11   6       11.45       14.55      2.59 o 
   4 -11   6       68.51       69.87      4.92 o 
   5 -11   6        6.40        6.48      2.58 o 
   6 -11   6       79.13       81.09      4.58 o 
  -4 -10   6      174.92      192.36     14.04 o 
  -3 -10   6       82.55      105.36      7.54 o 
  -2 -10   6      163.05      157.61      4.56 o 
  -1 -10   6      402.24      361.52      8.65 o 
   0 -10   6        5.06        3.64      1.94 o 
   1 -10   6      204.68      201.05      5.59 o 
   2 -10   6       10.42        9.10      1.97 o 
   3 -10   6      708.37      657.27     15.71 o 
   4 -10   6      617.95      596.71     14.27 o 
   5 -10   6      104.88      110.55      4.72 o 
   6 -10   6      137.18      148.42      6.73 o 
   7 -10   6       21.55       22.08      2.46 o 
  -5  -9   6       47.89       46.99      7.03 o 
  -4  -9   6       41.55       46.49      5.36 o 
  -3  -9   6      135.78      132.38      4.15 o 
  -2  -9   6        8.77       11.92      1.98 o 
  -1  -9   6      384.56      339.66      8.20 o 
   0  -9   6       36.85       38.91      2.54 o 
   1  -9   6      462.93      412.08      9.48 o 
   2  -9   6       37.99       34.94      2.33 o 
   3  -9   6      204.63      193.03      5.69 o 
   4  -9   6       24.48       25.08      2.34 o 
   5  -9   6       80.59       79.16      3.79 o 
   6  -9   6      233.73      240.87      6.78 o 
   7  -9   6        4.09        9.57      2.14 o 
   8  -9   6      153.46      182.44      5.77 o 
  -6  -8   6       26.70       30.57      6.46 o 
  -5  -8   6      393.79      439.29     37.76 o 
  -4  -8   6       73.60       83.38      4.98 o 
  -3  -8   6       73.83       75.85      5.63 o 
  -2  -8   6      206.74      198.52      5.67 o 
  -1  -8   6      177.09      161.15      5.63 o 
   0  -8   6     2542.39     2270.96     45.99 o 
   1  -8   6      220.91      203.74      5.52 o 
   2  -8   6     1101.29     1020.67     21.30 o 
   3  -8   6       71.72       77.84      3.36 o 
   4  -8   6       23.04       21.73      2.14 o 
   5  -8   6       59.89       59.88      2.65 o 
   6  -8   6       30.92       33.74      2.40 o 
   7  -8   6      158.66      167.32      5.17 o 
   8  -8   6        0.94        3.81      1.94 o 
  -7  -7   6       33.63       42.17      4.67 o 
  -6  -7   6       33.16       44.30      6.90 o 
  -5  -7   6      162.35      183.74     17.18 o 
  -4  -7   6      143.88      137.22      4.62 o 
  -3  -7   6      212.15      226.70      6.25 o 
  -2  -7   6     1541.49     1443.92     30.47 o 
  -1  -7   6       24.54       25.11      2.73 o 
   0  -7   6       96.68       84.03      4.02 o 
   1  -7   6      322.02      307.42      7.34 o 
   2  -7   6      773.63      726.83     16.77 o 
   3  -7   6      454.31      431.18     10.42 o 
   4  -7   6      303.15      288.03      7.40 o 
   5  -7   6     1355.78     1325.38     27.02 o 
   6  -7   6      133.99      146.06      4.65 o 
   7  -7   6        7.47        8.98      1.93 o 
   8  -7   6       26.07       33.24      3.15 o 
  -7  -6   6        2.91        7.04      3.15 o 
  -6  -6   6       66.07       75.71      7.43 o 
  -5  -6   6       26.78       27.83      2.62 o 
  -4  -6   6      103.69      109.17      5.96 o 
  -3  -6   6     1517.02     1444.34     28.16 o 
  -2  -6   6       19.47       19.33      2.58 o 
  -1  -6   6        2.04       -0.24      1.59 o 
   0  -6   6        9.60        9.63      3.08 o 
   1  -6   6       33.41       35.75      4.01 o 
   2  -6   6       73.48       79.65      3.20 o 
   3  -6   6       84.07       86.63      3.23 o 
   4  -6   6      384.16      399.54     10.37 o 
   5  -6   6       66.45       69.87      2.69 o 
   6  -6   6       34.31       36.10      2.26 o 
   7  -6   6      221.95      231.52      7.13 o 
   8  -6   6       38.17       45.97      3.29 o 
   9  -6   6       12.89       11.29      2.38 o 
  -8  -5   6       31.46       37.56      4.60 o 
  -7  -5   6        0.03       -1.04      2.67 o 
  -6  -5   6      241.91      288.69     14.83 o 
  -5  -5   6      415.57      415.16      8.66 o 
  -4  -5   6        8.67       16.37      2.58 o 
  -3  -5   6       24.78       27.46      2.03 o 
  -2  -5   6     1236.52     1212.09     23.66 o 
  -1  -5   6     2318.03     2373.38     48.28 o 
   0  -5   6        2.41        6.43      2.54 o 
   1  -5   6     4557.54     4354.80     78.26 o 
   2  -5   6      165.57      171.03      3.87 o 
   3  -5   6      206.24      210.41      4.54 o 
   4  -5   6        0.53        0.54      1.15 o 
   5  -5   6      306.54      313.65      7.20 o 
   6  -5   6      696.44      663.16     15.48 o 
   7  -5   6        0.10        6.23      1.89 o 
   8  -5   6      104.59      101.26      4.39 o 
   9  -5   6        1.85       -1.27      2.32 o 
  -8  -4   6       17.83       18.97      3.17 o 
  -7  -4   6       71.98      100.60      9.78 o 
  -6  -4   6        4.17        4.03      2.35 o 
  -5  -4   6        0.52       -0.68      1.65 o 
  -4  -4   6      340.24      346.14      7.34 o 
  -3  -4   6      301.60      312.94      7.14 o 
  -2  -4   6      164.59      165.47      4.36 o 
  -1  -4   6      717.78      715.38     15.30 o 
   0  -4   6      108.00      119.02      3.09 o 
   1  -4   6     3908.18     3953.10     71.50 o 
   2  -4   6      108.58      110.43      3.15 o 
   3  -4   6     2346.85     2374.54     42.70 o 
   4  -4   6     2603.37     2566.54     46.22 o 
   5  -4   6        3.59        3.36      1.31 o 
   6  -4   6       26.21       28.58      1.99 o 
   7  -4   6      237.80      234.40      7.28 o 
   8  -4   6      151.02      153.99      7.02 o 
   9  -4   6       34.72       38.53      3.25 o 
  -9  -3   6       67.86      100.98     11.25 o 
  -8  -3   6        0.40        2.15      3.71 o 
  -7  -3   6       93.45       96.52      4.92 o 
  -6  -3   6       15.28       20.57      2.99 o 
  -5  -3   6      632.28      620.90     12.96 o 
  -4  -3   6      714.41      705.94     13.64 o 
  -3  -3   6      789.05      778.45     17.81 o 
  -2  -3   6      581.78      587.86     13.57 o 
  -1  -3   6       27.84       29.56      2.77 o 
   0  -3   6      705.36      762.03     15.89 o 
   1  -3   6        4.88        3.88      1.31 o 
   2  -3   6     2228.22     2345.33     54.38 o 
   3  -3   6      873.08      887.99     20.73 o 
   4  -3   6      779.50      786.62     14.54 o 
   5  -3   6        7.53       10.13      1.35 o 
   6  -3   6      144.71      139.60      4.83 o 
   7  -3   6       22.34       19.82      2.54 o 
   8  -3   6       97.07       98.29      3.92 o 
   9  -3   6        0.40       -3.10      3.38 o 
  -9  -2   6       28.57       39.41      3.95 o 
  -8  -2   6        8.24       15.38      3.44 o 
  -7  -2   6      276.16      302.82      8.51 o 
  -6  -2   6      228.19      233.97      8.16 o 
  -5  -2   6      720.80      713.78     15.35 o 
  -4  -2   6       71.43       71.91      3.68 o 
  -3  -2   6     2283.62     2185.00     47.37 o 
  -2  -2   6     4665.93     4446.14     94.68 o 
  -1  -2   6       89.22       89.20      5.98 o 
   0  -2   6    17143.34    15768.23    284.03 o 
   1  -2   6     2615.18     2751.21     50.02 o 
   2  -2   6      183.81      194.11      7.13 o 
   3  -2   6       21.87       24.75      4.43 o 
   4  -2   6     1378.66     1397.78     27.20 o 
   5  -2   6     1523.39     1472.69     29.72 o 
   6  -2   6        0.02        2.76      4.52 o 
   7  -2   6      784.28      704.84     30.98 o 
   8  -2   6       36.18       34.51      4.25 o 
   9  -2   6        0.03       -2.91      2.30 o 
  -9  -1   6       11.23       15.34      4.60 o 
  -8  -1   6      114.22      135.78      5.09 o 
  -7  -1   6       28.99       38.36      2.92 o 
  -6  -1   6      210.27      223.85      6.89 o 
  -5  -1   6      684.19      658.62     14.30 o 
  -4  -1   6      335.64      334.31      7.98 o 
  -3  -1   6     1011.99      982.37     21.93 o 
  -2  -1   6     2806.76     2868.88     61.34 o 
  -1  -1   6     2535.86     2509.77     50.82 o 
   0  -1   6      204.79      221.72      8.02 o 
   1  -1   6     1001.71     1147.99     21.16 o 
   2  -1   6     2352.97     2395.89     55.19 o 
   3  -1   6     4043.85     4073.60     86.05 o 
   4  -1   6      287.50      310.57      6.56 o 
   5  -1   6      951.09      878.21     28.98 o 
   6  -1   6      345.68      331.91     15.46 o 
   7  -1   6      115.60      106.92      6.91 o 
   8  -1   6       10.12       12.58      3.55 o 
   9  -1   6       82.65      102.08      7.34 o 
  -9   0   6        3.42        3.42      2.59 o 
  -8   0   6        0.25        1.64      2.26 o 
  -7   0   6        7.61        8.04      2.37 o 
  -6   0   6      646.83      670.51     23.75 o 
  -5   0   6      630.27      624.64     13.63 o 
  -4   0   6      416.41      405.19      9.31 o 
  -3   0   6     5508.00     5101.07    100.14 o 
  -2   0   6       98.41      117.48      3.99 o 
  -1   0   6       30.14       30.65      1.51 o 
   0   0   6       39.56       48.37      1.96 o 
   1   0   6      364.16      376.65      7.38 o 
   2   0   6     3377.19     3377.14     61.16 o 
   3   0   6      740.02      780.37     15.60 o 
   4   0   6      224.56      240.06      8.46 o 
   5   0   6        1.86       15.25      3.05 o 
   6   0   6       22.16       24.05      3.67 o 
   7   0   6       39.51       48.16      4.72 o 
   8   0   6        0.70        4.21      3.40 o 
   9   0   6        0.59        0.95      3.36 o 
  -9   1   6        0.53       -0.29      2.30 o 
  -8   1   6       86.09       86.53      4.02 o 
  -7   1   6       85.75       93.87      4.18 o 
  -6   1   6      543.67      544.61     13.75 o 
  -5   1   6      251.73      246.51      6.39 o 
  -4   1   6       18.74       22.91      2.12 o 
  -3   1   6      746.07      694.00     14.77 o 
  -2   1   6      215.57      222.05      5.60 o 
  -1   1   6     6741.45     6530.44    137.82 o 
   0   1   6     4814.72     4767.78     85.37 o 
   1   1   6     3161.14     3144.12     57.02 o 
   2   1   6     1011.52     1063.29     19.72 o 
   3   1   6     1582.27     1624.32     36.10 o 
   4   1   6     1632.59     1610.18     68.39 o 
   5   1   6        6.84       11.12      3.24 o 
   6   1   6     1968.27     1920.08     81.50 o 
   7   1   6       70.07       71.23      6.02 o 
   8   1   6       30.84       33.64      4.64 o 
   9   1   6       30.31       31.31      4.89 o 
  -9   2   6       38.12       37.51      3.00 o 
  -8   2   6       50.13       52.76      3.50 o 
  -7   2   6      476.75      520.59     23.92 o 
  -6   2   6      133.04      125.22      4.83 o 
  -5   2   6       47.18       45.36      2.63 o 
  -4   2   6       10.85       17.76      2.95 o 
  -3   2   6      160.82      147.61      4.39 o 
  -2   2   6       79.50       77.60      2.74 o 
  -1   2   6        1.77        0.48      1.05 o 
   0   2   6      268.26      313.47      6.48 o 
   1   2   6      477.01      524.15     10.08 o 
   2   2   6      822.92      839.22     17.45 o 
   3   2   6       12.87       15.88      3.28 o 
   4   2   6     1028.47      980.10     42.60 o 
   5   2   6       30.50       33.40      4.27 o 
   6   2   6       30.32       31.23      4.44 o 
   7   2   6       28.20       37.48      4.74 o 
   8   2   6      108.65      108.75      7.98 o 
  -9   3   6       67.63       78.84      4.84 o 
  -8   3   6       29.12       33.54      3.30 o 
  -7   3   6      219.58      206.11      6.50 o 
  -6   3   6        0.73        2.16      2.21 o 
  -5   3   6      693.95      658.68     14.32 o 
  -4   3   6     3538.49     3338.80     66.89 o 
  -3   3   6       13.76       20.60      2.86 o 
  -2   3   6     1043.41     1047.03     20.63 o 
  -1   3   6     2574.67     2461.74     46.72 o 
   0   3   6     1841.20     1806.92     57.38 o 
   1   3   6      346.18      479.73     26.80 o 
   2   3   6      937.72      914.80     23.87 o 
   3   3   6     2408.26     2321.86     68.20 o 
   4   3   6       91.11       84.43      6.78 o 
   5   3   6        4.25       -0.31      3.36 o 
   6   3   6       24.71       25.21      4.37 o 
   7   3   6        5.62        3.47      3.69 o 
   8   3   6       32.74       34.49      4.93 o 
  -9   4   6        4.91        3.29      2.40 o 
  -8   4   6        1.04        0.05      2.23 o 
  -7   4   6       14.40       16.59      2.58 o 
  -6   4   6      153.25      153.81      5.69 o 
  -5   4   6       11.77       10.58      2.07 o 
  -4   4   6      100.14       89.10      3.46 o 
  -3   4   6      693.48      669.54     14.40 o 
  -2   4   6     2077.80     2095.15     37.89 o 
  -1   4   6      528.47      528.68     10.97 o 
   0   4   6     2194.31     2072.09     55.91 o 
   1   4   6      528.60      483.59     11.79 o 
   2   4   6      513.29      481.90     13.30 o 
   3   4   6      147.48      153.53      6.15 o 
   4   4   6      419.61      412.49     23.62 o 
   5   4   6     1306.79     1191.89     35.83 o 
   6   4   6       75.92      106.04      7.94 o 
   7   4   6      137.80      133.41      8.93 o 
  -9   5   6        5.47        5.74      2.48 o 
  -8   5   6      217.32      252.25      7.57 o 
  -7   5   6      102.54      105.94      4.57 o 
  -6   5   6        6.91        8.20      2.46 o 
  -5   5   6        4.57        3.99      2.30 o 
  -4   5   6      842.78      804.71     17.13 o 
  -3   5   6     1006.71      987.48     20.60 o 
  -2   5   6        7.97        4.09      1.46 o 
  -1   5   6     2674.80     2570.35     48.89 o 
   0   5   6        5.62       17.59      4.07 o 
   1   5   6       37.66       35.19      2.70 o 
   2   5   6      120.20      113.27      4.56 o 
   3   5   6      631.40      558.54     15.36 o 
   4   5   6       63.13       60.42      3.81 o 
   5   5   6       13.28       12.66      4.13 o 
   6   5   6        5.25        5.08      3.96 o 
   7   5   6       64.54       78.29      6.83 o 
  -9   6   6        0.92       -0.56      2.43 o 
  -8   6   6       59.69       61.15      3.62 o 
  -7   6   6        3.64        4.62      2.42 o 
  -6   6   6      872.74      885.85     21.33 o 
  -5   6   6      867.76      858.92     20.71 o 
  -4   6   6       86.14       89.69      3.54 o 
  -3   6   6      945.10      956.86     18.64 o 
  -2   6   6      269.90      268.27      5.95 o 
  -1   6   6     1083.12     1071.54     21.29 o 
   0   6   6        0.35        0.10      1.70 o 
   1   6   6     1102.49     1063.51     25.16 o 
   2   6   6     1546.66     1478.24     38.24 o 
   3   6   6      160.86      136.56      5.31 o 
   4   6   6      170.43      170.72      7.02 o 
   5   6   6       83.22       79.62      9.33 o 
   6   6   6       39.53       37.93      5.34 o 
  -9   7   6        2.97        0.75      3.29 o 
  -8   7   6       39.53       41.51      3.40 o 
  -7   7   6        7.18        4.46      2.43 o 
  -6   7   6      315.05      323.80      9.03 o 
  -5   7   6      129.59      124.20      4.90 o 
  -4   7   6      184.38      191.02      6.14 o 
  -3   7   6      404.57      420.62      9.62 o 
  -2   7   6       52.41       57.70      2.45 o 
  -1   7   6     1157.04     1143.66     30.98 o 
   0   7   6      393.01      393.35      9.28 o 
   1   7   6      115.21      107.85      4.19 o 
   2   7   6        1.30        3.94      1.95 o 
   3   7   6      362.88      301.55      9.18 o 
   4   7   6      489.15      452.43     12.89 o 
   5   7   6       66.42       72.95      6.81 o 
   6   7   6      305.14      311.68     16.27 o 
  -8   8   6       40.42       44.82      3.48 o 
  -7   8   6      192.13      207.41      7.42 o 
  -6   8   6       89.97       84.54      4.58 o 
  -5   8   6      133.60      128.17      5.03 o 
  -4   8   6      185.52      196.70      6.29 o 
  -3   8   6        0.79        1.06      2.21 o 
  -2   8   6     1883.51     1896.97     43.38 o 
  -1   8   6      227.31      302.37     18.41 o 
   0   8   6      448.70      411.70     10.64 o 
   1   8   6       41.47       49.49      2.91 o 
   2   8   6        0.55        1.46      2.05 o 
   3   8   6       48.26       48.00      4.71 o 
   4   8   6       22.77       20.39      4.59 o 
   5   8   6       90.29       90.77      5.86 o 
  -7   9   6       92.71      111.46      5.14 o 
  -6   9   6      108.59      112.99      5.27 o 
  -5   9   6       48.69       59.45      3.94 o 
  -4   9   6     1024.21     1071.28     28.28 o 
  -3   9   6      109.15      118.41      8.66 o 
  -2   9   6        7.41       10.14      2.61 o 
  -1   9   6      162.74      190.92     29.24 o 
   0   9   6      519.78      491.15     14.11 o 
   1   9   6      898.68      838.78     20.32 o 
   2   9   6       60.41       58.70      3.20 o 
   3   9   6      588.45      562.90     17.11 o 
   4   9   6      117.46      117.26      6.59 o 
  -7  10   6       39.27       45.59      3.58 o 
  -6  10   6        0.40        0.95      2.72 o 
  -5  10   6      130.95      147.29      7.09 o 
  -4  10   6        0.11       -3.04      3.04 o 
  -3  10   6        0.22       -2.41      2.86 o 
  -2  10   6        9.89        7.89      2.59 o 
  -1  10   6       61.42       65.67      7.49 o 
   0  10   6      146.15      142.43     11.11 o 
   1  10   6        9.76       20.49      5.28 o 
   2  10   6       14.25       14.21      5.32 o 
   3  10   6       14.01       15.54      5.55 o 
  -5  11   6        3.85        7.38      3.48 o 
  -4  11   6       98.61      115.27      6.10 o 
  -3  11   6      308.30      347.23     12.20 o 
  -2  11   6      143.38      169.42      7.44 o 
  -1  11   6       93.10       81.11      8.31 o 
   0  11   6      123.33      105.57      9.40 o 
   1  11   6       99.67      120.24     10.19 o 
  -1 -12   7        5.31        2.95      2.26 o 
   0 -12   7       17.46       15.37      2.27 o 
   1 -12   7      275.01      263.42      6.72 o 
   2 -12   7        9.89        9.83      2.10 o 
   3 -12   7      111.79       99.35      3.80 o 
   4 -12   7       91.04      104.56      6.16 o 
  -3 -11   7        2.53        1.05      5.16 o 
  -2 -11   7        2.09        4.47      2.16 o 
  -1 -11   7       32.35       26.42      2.51 o 
   0 -11   7      213.03      217.41      5.97 o 
   1 -11   7       28.60       25.94      2.63 o 
   2 -11   7       53.70       57.53      3.90 o 
   3 -11   7       33.33       29.17      2.45 o 
   4 -11   7       43.70       47.32      2.81 o 
   5 -11   7       63.72       72.02      3.72 o 
   6 -11   7        0.88        5.30      2.27 o 
  -4 -10   7        0.33       -2.06      5.14 o 
  -3 -10   7      389.88      397.40      8.83 o 
  -2 -10   7      295.35      292.19      7.41 o 
  -1 -10   7       67.69       61.98      3.01 o 
   0 -10   7      245.42      229.96      6.16 o 
   1 -10   7      103.62       94.66      3.63 o 
   2 -10   7      276.45      263.26      6.74 o 
   3 -10   7       20.79       25.62      2.31 o 
   4 -10   7      966.73      936.49     21.47 o 
   5 -10   7      321.88      332.07      9.69 o 
   6 -10   7        9.91        8.46      2.31 o 
   7 -10   7       24.99       27.62      2.63 o 
  -5  -9   7       98.58       98.86      9.73 o 
  -4  -9   7       27.39       29.56      4.88 o 
  -3  -9   7       12.99       12.89      2.30 o 
  -2  -9   7       17.62       19.15      2.28 o 
  -1  -9   7        4.55        3.75      1.98 o 
   0  -9   7      586.57      534.81     11.96 o 
   1  -9   7        3.26        1.70      1.84 o 
   2  -9   7      640.10      588.18     12.90 o 
   3  -9   7      110.36      105.72      3.76 o 
   4  -9   7        1.41        7.07      1.98 o 
   5  -9   7        0.21        2.88      1.90 o 
   6  -9   7       58.27       60.86      3.28 o 
   7  -9   7      207.50      229.24      6.51 o 
  -6  -8   7      136.23      155.91     12.21 o 
  -5  -8   7        5.02        7.84      4.41 o 
  -4  -8   7       22.31       25.10      2.49 o 
  -3  -8   7      210.44      203.08      5.85 o 
  -2  -8   7       54.41       55.88      4.20 o 
  -1  -8   7      393.18      380.30     12.85 o 
   0  -8   7      143.85      125.94      4.14 o 
   1  -8   7     1028.68      944.56     19.86 o 
   2  -8   7      297.95      305.02      7.34 o 
   3  -8   7       85.34       79.60      3.38 o 
   4  -8   7        3.48        1.72      2.34 o 
   5  -8   7        4.29        3.15      1.82 o 
   6  -8   7       39.75       44.90      2.75 o 
   7  -8   7       11.83       17.61      2.79 o 
   8  -8   7        0.33        2.52      1.85 o 
  -6  -7   7        4.55        5.60      4.20 o 
  -5  -7   7        2.27       -0.27      3.10 o 
  -4  -7   7      197.15      196.38      5.79 o 
  -3  -7   7      297.34      279.52      7.27 o 
  -2  -7   7      590.11      550.78     13.63 o 
  -1  -7   7      760.05      701.42     16.71 o 
   0  -7   7      290.65      277.36      7.53 o 
   1  -7   7       32.80       38.17      2.30 o 
   2  -7   7      135.91      130.15      4.11 o 
   3  -7   7     1427.13     1356.53     30.22 o 
   4  -7   7      574.51      544.41     12.80 o 
   5  -7   7      119.02      122.04      3.99 o 
   6  -7   7      364.79      371.61     10.96 o 
   7  -7   7       74.83       78.55      3.28 o 
   8  -7   7       11.80       13.25      2.16 o 
  -7  -6   7       26.50       31.71      4.70 o 
  -6  -6   7        1.26        0.01      3.08 o 
  -5  -6   7      152.97      163.03      5.33 o 
  -4  -6   7       86.54       87.21      3.35 o 
  -3  -6   7      121.57      119.38      3.82 o 
  -2  -6   7       39.66       42.31      2.50 o 
  -1  -6   7        7.48        9.85      2.02 o 
   0  -6   7      242.61      222.40      6.31 o 
   1  -6   7      172.26      175.15      5.24 o 
   2  -6   7        0.79        0.70      1.51 o 
   3  -6   7        2.07        1.04      1.68 o 
   4  -6   7       58.49       59.36      2.61 o 
   5  -6   7      190.48      199.31      5.43 o 
   6  -6   7      309.78      315.81      8.05 o 
   7  -6   7       69.44       73.23      3.11 o 
   8  -6   7       99.51      113.72      4.52 o 
  -8  -5   7       21.67       27.23      3.73 o 
  -7  -5   7      265.04      320.58     18.54 o 
  -6  -5   7        8.92       11.58      2.50 o 
  -5  -5   7      281.65      277.84      6.76 o 
  -4  -5   7      327.01      310.03      7.27 o 
  -3  -5   7      125.87      126.89      3.90 o 
  -2  -5   7        4.11       18.91      6.03 o 
  -1  -5   7     1669.47     1600.91     33.02 o 
   0  -5   7     2033.81     1972.12     40.31 o 
   1  -5   7       19.75       22.79      1.68 o 
   2  -5   7      299.48      305.51      7.04 o 
   3  -5   7      599.36      603.04     12.92 o 
   4  -5   7      108.02      100.84      3.01 o 
   5  -5   7      243.58      247.51      6.32 o 
   6  -5   7      213.74      233.03      6.24 o 
   7  -5   7      146.65      143.04      5.01 o 
   8  -5   7        2.93        2.69      2.09 o 
   9  -5   7       17.67       20.84      2.72 o 
  -8  -4   7       44.99       68.12      6.73 o 
  -7  -4   7        0.09        3.42      2.65 o 
  -6  -4   7        4.44        3.54      2.28 o 
  -5  -4   7       74.39       78.99      3.66 o 
  -4  -4   7       99.17       96.74      3.48 o 
  -3  -4   7     2105.84     2035.48     39.22 o 
  -2  -4   7      254.96      247.60      6.35 o 
  -1  -4   7       59.30       60.57      2.60 o 
   0  -4   7       25.02       25.64      1.48 o 
   1  -4   7      341.06      358.77      7.20 o 
   2  -4   7     4044.99     3929.59     71.18 o 
   3  -4   7      761.69      875.00     16.10 o 
   4  -4   7     1837.33     1873.53     33.86 o 
   5  -4   7      799.49      811.07     18.23 o 
   6  -4   7        4.79        3.72      3.36 o 
   7  -4   7        0.40       -1.07      2.20 o 
   8  -4   7        2.18        2.44      2.10 o 
   9  -4   7      190.00      211.10     11.29 o 
  -8  -3   7       11.12       20.08      3.07 o 
  -7  -3   7       19.10       20.04      2.67 o 
  -6  -3   7       86.72       83.05      5.01 o 
  -5  -3   7      118.65      114.98      3.88 o 
  -4  -3   7     2516.97     2328.48     50.60 o 
  -3  -3   7      950.08     1093.57     32.67 o 
  -2  -3   7      340.01      317.91      8.88 o 
  -1  -3   7      250.72      223.84      6.63 o 
   0  -3   7      938.80      977.53     16.61 o 
   1  -3   7      918.09      919.81     17.17 o 
   2  -3   7      561.10      573.71     14.03 o 
   3  -3   7      477.59      498.99     15.42 o 
   4  -3   7      353.97      341.23      8.66 o 
   5  -3   7      142.65      158.93      4.37 o 
   6  -3   7        0.68        1.44      1.94 o 
   7  -3   7      390.07      375.24     17.33 o 
   8  -3   7       18.99       28.61      2.82 o 
   9  -3   7       14.42       15.14      4.42 o 
  -9  -2   7        6.99        8.83      3.15 o 
  -8  -2   7      114.56      127.26      5.64 o 
  -7  -2   7        6.21       11.66      2.45 o 
  -6  -2   7      984.61      999.95     26.26 o 
  -5  -2   7      511.70      504.37     12.32 o 
  -4  -2   7      168.41      163.20      5.66 o 
  -3  -2   7        3.38        3.62      2.18 o 
  -2  -2   7      829.59      812.21     20.13 o 
  -1  -2   7     6853.68     6398.31    128.00 o 
   0  -2   7      208.41      222.92      4.87 o 
   1  -2   7     4316.60     4112.90     74.50 o 
   2  -2   7     2230.20     2348.56     66.14 o 
   3  -2   7       30.89       39.59      3.16 o 
   4  -2   7      111.85      117.79      3.64 o 
   5  -2   7      131.69      134.07      6.86 o 
   6  -2   7      599.99      559.02     24.50 o 
   7  -2   7        7.98       10.58      3.09 o 
   8  -2   7      130.54      126.90      7.83 o 
   9  -2   7       11.83       13.31      3.71 o 
  -9  -1   7       49.34       53.69      4.23 o 
  -8  -1   7        7.69        8.06      2.41 o 
  -7  -1   7      140.00      137.16      5.10 o 
  -6  -1   7        0.25       -0.48      2.17 o 
  -5  -1   7      631.77      620.57     14.55 o 
  -4  -1   7      142.75      149.83      4.44 o 
  -3  -1   7      982.57      923.51     20.82 o 
  -2  -1   7     1934.34     1884.05     44.68 o 
  -1  -1   7      690.40      754.08     17.18 o 
   0  -1   7        1.67        3.20      1.18 o 
   1  -1   7       80.67       79.50      2.23 o 
   2  -1   7      952.58      951.42     19.60 o 
   3  -1   7     2171.41     2141.31     39.02 o 
   4  -1   7     1970.33     1997.85     36.04 o 
   5  -1   7        3.11        4.60      2.45 o 
   6  -1   7      482.77      451.65     20.26 o 
   7  -1   7       65.50       62.70      5.28 o 
   8  -1   7      153.43      149.62      8.72 o 
   9  -1   7        9.50        7.57      3.47 o 
  -9   0   7       46.68       68.22      7.39 o 
  -8   0   7       35.54       40.53      3.05 o 
  -7   0   7        4.91        9.35      2.45 o 
  -6   0   7        7.94        9.12      2.28 o 
  -5   0   7     1411.67     1371.06     28.27 o 
  -4   0   7     2060.92     2047.99     41.85 o 
  -3   0   7      466.41      454.42     11.04 o 
  -2   0   7     2965.55     2832.03     56.55 o 
  -1   0   7       91.19       86.93      2.70 o 
   0   0   7        9.97       12.85      2.25 o 
   1   0   7      199.65      217.36      4.65 o 
   2   0   7      313.38      349.37      6.90 o 
   3   0   7      109.37      114.94      2.90 o 
   4   0   7       29.81       51.51      4.06 o 
   5   0   7      285.68      298.98     14.11 o 
   6   0   7       39.95       47.46      4.41 o 
   7   0   7        0.27       -3.45      2.81 o 
   8   0   7        5.01        5.47      3.40 o 
  -9   1   7        0.36       -0.51      2.60 o 
  -8   1   7        2.73        2.01      2.33 o 
  -7   1   7      278.39      285.79      8.17 o 
  -6   1   7       54.27       55.73      3.24 o 
  -5   1   7      111.86      112.88      4.06 o 
  -4   1   7     1106.29     1124.52     23.35 o 
  -3   1   7      200.06      192.20      5.71 o 
  -2   1   7     1415.37     1388.00     30.44 o 
  -1   1   7      126.95      113.88      3.64 o 
   0   1   7     4369.59     4244.63     76.16 o 
   1   1   7     2147.61     2228.49     37.19 o 
   2   1   7        0.35        2.95      2.37 o 
   3   1   7     2350.86     2286.93     73.72 o 
   4   1   7     1954.72     1841.19     77.94 o 
   5   1   7      426.89      431.31     19.77 o 
   6   1   7       70.58       76.74      6.06 o 
   7   1   7      199.37      216.14     11.46 o 
   8   1   7      130.90      132.59      8.41 o 
  -9   2   7        2.97        3.82      3.83 o 
  -8   2   7      158.62      175.38      5.91 o 
  -7   2   7       27.88       24.23      2.75 o 
  -6   2   7        5.16       11.10      3.25 o 
  -5   2   7       61.37       59.22      4.32 o 
  -4   2   7       58.86       55.92      3.14 o 
  -3   2   7      348.48      326.66      8.48 o 
  -2   2   7       37.94       36.41      1.98 o 
  -1   2   7       37.82       40.42      2.16 o 
   0   2   7      109.24      111.25      3.56 o 
   1   2   7        0.34        2.69      1.32 o 
   2   2   7     3958.29     3775.90     83.28 o 
   3   2   7      468.73      456.24     16.15 o 
   4   2   7      356.21      356.26     16.88 o 
   5   2   7      101.76       95.44      6.84 o 
   6   2   7       90.07      102.13      7.24 o 
   7   2   7       43.56       39.17      4.77 o 
   8   2   7        6.06        1.65      3.53 o 
  -9   3   7        0.30        1.37      2.56 o 
  -8   3   7        1.45        1.40      2.36 o 
  -7   3   7       33.88       38.94      3.03 o 
  -6   3   7      409.07      403.78     10.81 o 
  -5   3   7      212.37      201.50      5.67 o 
  -4   3   7     1516.13     1475.49     33.61 o 
  -3   3   7     1394.10     1451.18     52.60 o 
  -2   3   7      824.65      812.93     16.28 o 
  -1   3   7        0.96       -0.22      1.52 o 
   0   3   7       12.63       20.56      2.72 o 
   1   3   7     3881.30     3706.70     82.03 o 
   2   3   7      373.45      369.85     10.43 o 
   3   3   7      688.57      652.13     17.42 o 
   4   3   7      387.63      372.10     12.09 o 
   5   3   7        3.41        0.02      3.34 o 
   6   3   7       19.32       16.38      3.96 o 
   7   3   7       11.70        9.72      4.08 o 
  -9   4   7        0.01       -2.00      2.55 o 
  -8   4   7       65.77       75.90      3.91 o 
  -7   4   7       20.41       20.34      2.67 o 
  -6   4   7      177.86      181.91      6.04 o 
  -5   4   7        1.44        0.21      1.85 o 
  -4   4   7      233.04      222.80      6.39 o 
  -3   4   7      577.95      592.95     18.65 o 
  -2   4   7      282.04      263.07      6.26 o 
  -1   4   7     5037.02     4562.43     85.85 o 
   0   4   7      127.56      120.17      4.30 o 
   1   4   7      428.42      432.50     10.74 o 
   2   4   7      670.50      628.04     16.97 o 
   3   4   7      334.74      311.43      9.20 o 
   4   4   7      748.56      725.68     22.41 o 
   5   4   7      232.30      253.20      9.02 o 
   6   4   7      565.26      549.44     25.50 o 
   7   4   7      107.05      105.31      7.81 o 
  -9   5   7       99.13      111.56      5.13 o 
  -8   5   7        0.07        0.88      2.38 o 
  -7   5   7      294.19      300.00     10.14 o 
  -6   5   7      126.63      137.36      9.43 o 
  -5   5   7       80.08       82.66      4.38 o 
  -4   5   7      245.93      242.30      8.51 o 
  -3   5   7        0.98       -1.81      1.66 o 
  -2   5   7     1419.17     1364.00     26.62 o 
  -1   5   7       23.11       29.29      3.88 o 
   0   5   7      897.71      798.94     18.85 o 
   1   5   7       52.64       44.63      2.96 o 
   2   5   7      757.56      715.31     19.17 o 
   3   5   7      513.20      457.76     12.84 o 
   4   5   7      159.21      143.57      5.37 o 
   5   5   7       30.89       29.05      4.87 o 
   6   5   7        0.02       -3.69      3.76 o 
   7   5   7        0.09       -0.19      3.80 o 
  -8   6   7       27.22       34.85      3.04 o 
  -7   6   7       40.96       43.42      3.29 o 
  -6   6   7      105.55      109.13      5.49 o 
  -5   6   7      857.83      868.69     20.96 o 
  -4   6   7      864.36      916.25     33.77 o 
  -3   6   7      256.59      256.22     10.45 o 
  -2   6   7     1338.40     1284.95     25.12 o 
  -1   6   7       79.89       82.50      4.53 o 
   0   6   7      605.80      574.12     12.89 o 
   1   6   7      631.72      579.36     15.89 o 
   2   6   7      996.30      928.03     24.54 o 
   3   6   7     1001.67      888.73     23.54 o 
   4   6   7        0.47        7.15      2.38 o 
   5   6   7      141.41      136.42      7.07 o 
   6   6   7        8.24        8.36      4.37 o 
  -8   7   7        0.31       -2.23      2.53 o 
  -7   7   7       84.93       94.52      5.19 o 
  -6   7   7       14.34       15.62      2.69 o 
  -5   7   7      180.98      177.97      7.04 o 
  -4   7   7      113.05      116.60      4.68 o 
  -3   7   7        6.25        7.34      1.84 o 
  -2   7   7      869.34      882.12     35.67 o 
  -1   7   7      191.00      197.06      5.63 o 
   0   7   7      518.29      482.34     12.23 o 
   1   7   7      955.95      879.50     23.30 o 
   2   7   7       30.03       21.04      2.68 o 
   3   7   7        0.42        0.48      2.24 o 
   4   7   7      146.18      144.95      9.48 o 
   5   7   7      381.89      362.03     13.91 o 
  -8   8   7      181.03      195.45      7.06 o 
  -7   8   7      113.36      126.71      5.65 o 
  -6   8   7       34.06       37.60      3.39 o 
  -5   8   7      131.27      140.45      6.37 o 
  -4   8   7        2.46        1.48      2.26 o 
  -3   8   7      240.09      263.34     11.73 o 
  -2   8   7       13.96       20.57      2.35 o 
  -1   8   7      337.80      363.87     15.04 o 
   0   8   7      324.37      313.02      8.54 o 
   1   8   7      104.75       93.53      3.96 o 
   2   8   7        0.54        1.33      2.36 o 
   3   8   7        0.67        4.29      3.03 o 
   4   8   7       59.48       63.98      5.16 o 
  -7   9   7        9.31        9.06      3.01 o 
  -6   9   7      131.69      133.31      5.77 o 
  -5   9   7      285.16      301.40      9.53 o 
  -4   9   7       26.37       31.65      3.68 o 
  -3   9   7      424.58      469.17     15.66 o 
  -2   9   7      551.35      605.59     54.72 o 
  -1   9   7       64.02       70.91      7.57 o 
   0   9   7       11.02       12.93      2.27 o 
   1   9   7      785.07      743.42     18.09 o 
   2   9   7      362.86      347.21     11.36 o 
   3   9   7        7.05       16.55      3.66 o 
  -6  10   7        1.24       -0.73      3.10 o 
  -5  10   7        9.42        8.84      3.29 o 
  -4  10   7       12.36        6.33      3.28 o 
  -3  10   7       19.70       17.53      3.40 o 
  -2  10   7        0.09        0.43      3.39 o 
  -1  10   7      184.92      199.59     14.22 o 
   0  10   7       15.24       18.92      5.41 o 
   1  10   7        0.55       -4.25      4.35 o 
   2  10   7        7.06        2.79      4.70 o 
  -4  11   7       61.04       83.51      5.17 o 
  -3  11   7       65.15       70.76      6.07 o 
  -2  11   7      304.33      325.83     14.41 o 
  -1  11   7       24.52       25.46      5.65 o 
   0  11   7       59.22       69.24      7.80 o 
   1 -12   8       84.02       86.41      3.58 o 
   2 -12   8      286.90      284.37      7.18 o 
   3 -12   8       13.60       15.75      2.25 o 
  -2 -11   8        0.17       -0.48      2.17 o 
  -1 -11   8       44.71       47.10      2.95 o 
   0 -11   8        0.89        0.73      2.04 o 
   1 -11   8      127.04      122.41      4.22 o 
   2 -11   8        2.91        4.38      2.02 o 
   3 -11   8       41.99       43.98      2.64 o 
   4 -11   8        6.31        4.76      1.92 o 
   5 -11   8        3.91        3.22      2.19 o 
  -3 -10   8        1.87        3.70      2.40 o 
  -2 -10   8      163.59      167.29      5.23 o 
  -1 -10   8      419.65      407.72      9.59 o 
   0 -10   8        1.13        1.25      1.90 o 
   1 -10   8       30.08       26.92      2.37 o 
   2 -10   8      192.71      183.33      5.24 o 
   3 -10   8      302.41      295.69      7.28 o 
   4 -10   8       25.45       25.82      2.28 o 
   5 -10   8      167.49      175.94      5.41 o 
   6 -10   8      125.93      139.50      5.09 o 
  -4  -9   8       19.08       20.49      3.12 o 
  -3  -9   8        3.04       -2.07      2.81 o 
  -2  -9   8       21.06       23.47      2.64 o 
  -1  -9   8       80.89       76.59      3.27 o 
   0  -9   8      157.31      145.43      4.77 o 
   1  -9   8      267.37      238.11      6.23 o 
   2  -9   8        0.43        2.83      1.88 o 
   3  -9   8      309.63      285.22      7.05 o 
   4  -9   8       49.96       51.06      2.72 o 
   5  -9   8       77.19       82.13      3.36 o 
   6  -9   8        8.50        7.92      2.18 o 
   7  -9   8       76.07       86.77      3.83 o 
  -5  -8   8      173.06      179.53     10.00 o 
  -4  -8   8       72.63       68.49      3.39 o 
  -3  -8   8       10.43       12.76      2.59 o 
  -2  -8   8        1.29        1.27      2.22 o 
  -1  -8   8      286.12      259.66      7.34 o 
   0  -8   8      244.53      229.94      6.66 o 
   1  -8   8        0.59       10.25      2.29 o 
   2  -8   8      246.49      234.99      6.05 o 
   3  -8   8       20.85       21.16      1.94 o 
   4  -8   8        0.14        0.10      1.72 o 
   5  -8   8        9.25        8.96      1.74 o 
   6  -8   8        0.08        0.20      1.78 o 
   7  -8   8       28.10       33.23      4.35 o 
  -6  -7   8        0.60        4.30      4.16 o 
  -5  -7   8       36.22       38.67      4.01 o 
  -4  -7   8        7.34       10.65      2.25 o 
  -3  -7   8      387.44      379.50     10.03 o 
  -2  -7   8      211.95      203.38      6.27 o 
  -1  -7   8      169.56      162.92      5.34 o 
   0  -7   8      305.47      274.36      7.53 o 
   1  -7   8      115.87      111.60      4.06 o 
   2  -7   8      350.20      335.10      7.84 o 
   3  -7   8      144.45      151.52      4.95 o 
   4  -7   8      886.48      897.51     20.35 o 
   5  -7   8      563.02      581.34     13.52 o 
   6  -7   8       31.83       54.62      2.64 o 
   7  -7   8       49.42       62.94      3.14 o 
   8  -7   8       35.30       46.71      3.12 o 
  -7  -6   8        0.17       -3.81      3.86 o 
  -6  -6   8       46.73       51.09      5.52 o 
  -5  -6   8       14.40       15.23      2.21 o 
  -4  -6   8      236.64      214.60      5.56 o 
  -3  -6   8      201.57      183.07      6.45 o 
  -2  -6   8      474.36      437.24     11.12 o 
  -1  -6   8       57.23       56.98      3.05 o 
   0  -6   8      817.03      748.56     17.60 o 
   1  -6   8      448.32      422.36     10.45 o 
   2  -6   8     1122.11     1059.98     24.20 o 
   3  -6   8       22.98       29.43      4.09 o 
   4  -6   8        0.04        2.06      1.36 o 
   5  -6   8       22.22       24.13      1.76 o 
   6  -6   8      259.27      284.36      7.18 o 
   7  -6   8      194.61      219.60      7.49 o 
   8  -6   8        0.06        3.36      1.99 o 
  -7  -5   8       76.33       89.71      5.43 o 
  -6  -5   8      255.04      282.55      9.35 o 
  -5  -5   8       53.12       55.03      2.81 o 
  -4  -5   8      455.62      453.51      9.93 o 
  -3  -5   8       34.49       30.71      2.41 o 
  -2  -5   8      200.97      199.20      5.50 o 
  -1  -5   8      375.74      374.66      8.79 o 
   0  -5   8      167.64      162.73      4.58 o 
   1  -5   8     2939.57     2751.74     55.84 o 
   2  -5   8        2.15        2.37      1.49 o 
   3  -5   8      221.10      213.86      5.23 o 
   4  -5   8        1.64        0.88      1.14 o 
   5  -5   8       98.25      107.41      4.32 o 
   6  -5   8       64.45       72.20      2.77 o 
   7  -5   8        3.32        3.49      1.76 o 
   8  -5   8       48.66       55.90      6.23 o 
  -8  -4   8        0.76        1.09      4.04 o 
  -7  -4   8       39.39       47.53      3.64 o 
  -6  -4   8       10.72       10.60      2.97 o 
  -5  -4   8        8.10        8.58      2.00 o 
  -4  -4   8      432.39      400.25      8.89 o 
  -3  -4   8      124.41      118.57      4.13 o 
  -2  -4   8      324.40      312.77      7.65 o 
  -1  -4   8     2502.32     2389.98     48.75 o 
   0  -4   8       30.45       36.90      2.05 o 
   1  -4   8      252.42      267.69      6.31 o 
   2  -4   8       99.24      123.58      4.31 o 
   3  -4   8     2264.47     2202.33     51.10 o 
   4  -4   8      811.36      872.76     25.10 o 
   5  -4   8      530.57      526.09     11.17 o 
   6  -4   8      352.75      350.01     10.88 o 
   7  -4   8       53.57       51.98      4.29 o 
   8  -4   8       51.14       58.13      4.85 o 
  -8  -3   8       11.29       16.89      3.44 o 
  -7  -3   8        6.90       11.00      2.44 o 
  -6  -3   8        3.05        0.41      2.52 o 
  -5  -3   8      247.00      228.69      5.80 o 
  -4  -3   8       97.11      128.00     10.96 o 
  -3  -3   8      548.45      510.09     13.49 o 
  -2  -3   8      812.44      739.72     18.50 o 
  -1  -3   8      832.50      809.80     20.02 o 
   0  -3   8       56.88       66.81      2.47 o 
   1  -3   8      145.44      137.52      3.30 o 
   2  -3   8       13.32       14.12      1.93 o 
   3  -3   8      610.17      601.02     18.24 o 
   4  -3   8      178.24      174.50      5.97 o 
   5  -3   8       93.75       88.90      3.41 o 
   6  -3   8      263.28      242.59     11.41 o 
   7  -3   8        8.04       27.29      3.42 o 
   8  -3   8      116.80      109.39      4.92 o 
  -8  -2   8       44.83       51.08      3.37 o 
  -7  -2   8      137.77      141.84      8.23 o 
  -6  -2   8        2.25        1.66      2.17 o 
  -5  -2   8      920.03      856.01     19.65 o 
  -4  -2   8      254.15      244.12      6.87 o 
  -3  -2   8       39.51       38.75      2.97 o 
  -2  -2   8       43.24       47.79      3.01 o 
  -1  -2   8     1465.36     1428.30     34.13 o 
   0  -2   8     4460.53     4449.41     72.72 o 
   1  -2   8      328.43      478.03     24.78 o 
   2  -2   8     3010.20     2921.50     67.15 o 
   3  -2   8      361.31      356.22     11.55 o 
   4  -2   8       23.85       26.92      2.52 o 
   5  -2   8        0.69        0.74      1.94 o 
   6  -2   8        9.50        8.81      2.54 o 
   7  -2   8      235.48      230.56     11.41 o 
   8  -2   8        2.44        2.52      3.09 o 
  -8  -1   8       22.52       25.68      2.75 o 
  -7  -1   8      110.82      121.71      7.22 o 
  -6  -1   8       56.78       57.02      3.60 o 
  -5  -1   8        0.85       -1.02      2.06 o 
  -4  -1   8       17.38       18.56      2.26 o 
  -3  -1   8      151.33      148.10      5.48 o 
  -2  -1   8      896.38      884.36     21.82 o 
  -1  -1   8       25.83       26.41      1.81 o 
   0  -1   8      555.02      565.00     10.84 o 
   1  -1   8      228.18      226.66      4.85 o 
   2  -1   8     1126.42     1139.76     21.03 o 
   3  -1   8      194.04      200.42      4.25 o 
   4  -1   8      626.57      631.00     16.49 o 
   5  -1   8     1205.86     1206.78     51.20 o 
   7  -1   8        8.80        9.30      2.97 o 
   8  -1   8       80.76       94.14      6.64 o 
  -9   0   8        2.26        2.48      2.68 o 
  -8   0   8       85.20      107.84      5.42 o 
  -7   0   8       14.09       19.63      2.62 o 
  -6   0   8      269.66      253.55      7.21 o 
  -5   0   8       15.22       18.28      1.96 o 
  -4   0   8      794.05      747.63     17.26 o 
  -3   0   8     1244.06     1129.64     25.20 o 
  -2   0   8      275.53      263.00      7.83 o 
  -1   0   8      190.99      185.92      4.98 o 
   0   0   8      101.99      103.41      5.19 o 
   1   0   8       99.00      109.07      3.32 o 
   2   0   8      158.69      162.59      3.74 o 
   3   0   8      564.89      587.68     12.53 o 
   4   0   8      209.70      215.87      8.63 o 
   5   0   8      117.28      121.26      7.13 o 
   6   0   8       49.92       60.15      5.12 o 
   7   0   8       57.39       56.60      4.83 o 
   8   0   8        4.58        6.05      3.40 o 
  -9   1   8        7.57        7.49      2.77 o 
  -8   1   8       66.62       67.12      3.61 o 
  -7   1   8       66.02       72.55      4.01 o 
  -6   1   8      483.36      482.26     13.77 o 
  -5   1   8      219.30      205.48      6.24 o 
  -4   1   8       47.18       47.70      2.87 o 
  -3   1   8       37.96       36.07      2.73 o 
  -2   1   8     2927.98     2629.67     62.03 o 
  -1   1   8     1349.05     1277.44     26.60 o 
   0   1   8        5.97        6.44      2.06 o 
   1   1   8     4058.35     3854.45     77.49 o 
   2   1   8     2456.13     2373.73     55.58 o 
   3   1   8      329.56      328.70     12.11 o 
   4   1   8       38.23       35.73      6.77 o 
   5   1   8      453.53      445.80     20.39 o 
   6   1   8      359.21      349.62     16.66 o 
   7   1   8       11.26       10.65      3.42 o 
   8   1   8       53.29       69.65      5.90 o 
  -9   2   8        9.85        9.59      2.81 o 
  -8   2   8        0.45        1.12      2.40 o 
  -7   2   8       83.58       89.40      4.02 o 
  -6   2   8        5.02        8.03      3.30 o 
  -5   2   8       80.32       83.49      6.28 o 
  -4   2   8      455.57      430.44     10.80 o 
  -3   2   8       37.36       42.17      2.69 o 
  -2   2   8       88.05       75.71      3.11 o 
  -1   2   8      203.42      193.58      5.77 o 
   0   2   8       39.69       39.63      2.22 o 
   1   2   8      822.89      802.90     16.96 o 
   2   2   8        1.17        3.78      1.65 o 
   3   2   8      262.62      248.60      7.38 o 
   4   2   8      706.93      669.36     22.98 o 
   5   2   8       61.69       74.91      6.08 o 
   6   2   8       57.99       52.53      5.18 o 
   7   2   8       44.05       42.12      4.89 o 
  -9   3   8       65.31       75.45      4.26 o 
  -8   3   8        0.21        1.72      2.43 o 
  -7   3   8        1.44        1.63      2.41 o 
  -6   3   8       70.88       75.46      5.44 o 
  -5   3   8      993.51      949.82     21.69 o 
  -4   3   8      448.22      433.98     12.11 o 
  -3   3   8     1175.24     1114.21     25.08 o 
  -2   3   8      859.40      787.56     17.11 o 
  -1   3   8       25.99       27.33      2.21 o 
   0   3   8     1178.87     1135.59     23.75 o 
   1   3   8      132.07      133.65      6.50 o 
   2   3   8     1573.20     1476.57     37.73 o 
   3   3   8      567.61      544.81     16.36 o 
   4   3   8      354.55      344.43      9.93 o 
   5   3   8        5.73        7.82      4.05 o 
   6   3   8       26.40       20.38      4.00 o 
   7   3   8        4.97        1.96      3.76 o 
  -9   4   8       33.35       35.73      3.32 o 
  -8   4   8       35.12       39.55      3.07 o 
  -7   4   8      169.01      187.77      7.11 o 
  -6   4   8       17.66       21.35      2.71 o 
  -5   4   8      264.38      262.51      7.47 o 
  -4   4   8        5.15        2.04      2.16 o 
  -3   4   8      383.46      372.42      8.76 o 
  -2   4   8     1629.16     1538.29     29.96 o 
  -1   4   8      270.38      257.41      6.59 o 
   0   4   8     3668.46     3318.79     73.42 o 
   1   4   8      294.91      291.24      8.75 o 
   2   4   8      443.81      411.61     14.51 o 
   3   4   8      102.32       96.80      4.16 o 
   4   4   8      378.87      354.34     10.35 o 
   5   4   8      253.23      244.07     12.32 o 
   6   4   8        1.96        1.71      3.86 o 
   7   4   8      288.20      288.31     14.96 o 
  -8   5   8      122.29      130.17      5.00 o 
  -7   5   8       15.54       18.71      2.74 o 
  -6   5   8      398.34      406.97     14.80 o 
  -5   5   8       15.80       17.29      2.65 o 
  -4   5   8        0.10       -1.41      1.83 o 
  -3   5   8       71.48       70.70      3.73 o 
  -2   5   8       80.54       88.12      5.45 o 
  -1   5   8      829.19      773.18     18.42 o 
   0   5   8       25.32       27.43      2.44 o 
   1   5   8       20.64       31.21      2.74 o 
   2   5   8      311.17      274.26      8.42 o 
   3   5   8      303.00      269.29      8.28 o 
   4   5   8       46.16       41.68      3.08 o 
   5   5   8      247.31      234.84      9.98 o 
   6   5   8        1.73       -2.27      3.73 o 
  -8   6   8       53.47       68.08      3.74 o 
  -7   6   8        2.11        1.84      3.15 o 
  -6   6   8      296.58      298.46     15.97 o 
  -5   6   8      192.78      187.05      8.01 o 
  -4   6   8      493.53      525.89     17.61 o 
  -3   6   8     2197.57     2124.78     42.71 o 
  -2   6   8        3.59        2.08      1.88 o 
  -1   6   8       38.16       38.55      2.57 o 
   0   6   8       92.35       92.22      4.20 o 
   1   6   8      323.38      325.81     12.57 o 
   2   6   8      339.42      295.05      8.99 o 
   3   6   8      191.10      184.86      6.50 o 
   4   6   8      376.66      368.43     14.04 o 
   5   6   8       28.00       28.35      3.80 o 
  -8   7   8        5.55        9.26      2.94 o 
  -7   7   8        0.63       -1.44      2.48 o 
  -6   7   8       55.04       69.77      3.69 o 
  -5   7   8       31.19       42.61      3.53 o 
  -4   7   8        4.61        3.76      2.32 o 
  -3   7   8      135.92      141.98      5.92 o 
  -2   7   8       86.40       82.78      4.95 o 
  -1   7   8      767.86      747.92     28.01 o 
   0   7   8      312.10      330.47      9.89 o 
   1   7   8      398.17      343.62     10.24 o 
   2   7   8      334.57      317.50      9.70 o 
   3   7   8      334.73      302.24     12.04 o 
   4   7   8        4.13        3.33      3.15 o 
   5   7   8       25.39       28.18      5.08 o 
  -7   8   8      120.90      135.59      8.37 o 
  -6   8   8      101.35      120.41      7.31 o 
  -5   8   8        4.83        2.60      2.48 o 
  -4   8   8       52.41       58.67      3.86 o 
  -3   8   8       31.58       37.88      4.28 o 
  -2   8   8       76.95       87.10      3.70 o 
  -1   8   8       31.93       29.33      2.70 o 
   0   8   8      159.15      158.37      5.29 o 
   1   8   8        0.04        0.95      2.63 o 
   2   8   8        6.70        3.90      3.05 o 
   3   8   8        0.69        0.27      3.00 o 
   4   8   8       23.20       21.50      5.03 o 
  -6   9   8        4.57        7.27      2.89 o 
  -5   9   8      134.90      159.05      7.38 o 
  -4   9   8      231.49      261.30     23.68 o 
  -3   9   8        0.09        0.07      3.99 o 
  -2   9   8      108.57      115.67     21.49 o 
  -1   9   8      273.93      249.18      8.84 o 
   0   9   8      401.38      416.80     10.89 o 
   1   9   8        1.30        1.74      2.63 o 
   2   9   8      311.34      320.94     12.62 o 
  -5  10   8       34.66       41.18      3.95 o 
  -4  10   8       24.11       27.61      7.32 o 
  -3  10   8       18.93       26.01      8.76 o 
  -2  10   8       45.45       49.53      4.88 o 
  -1  10   8        5.36        6.68      5.30 o 
   0  10   8      132.12      127.42     10.60 o 
   1  10   8        3.46        3.49      4.77 o 
  -1 -11   9        8.91        7.13      2.25 o 
   0 -11   9       69.77       70.55      3.31 o 
   1 -11   9        0.32       -0.44      1.95 o 
   2 -11   9       12.79       15.23      2.16 o 
   3 -11   9        3.13        3.66      1.96 o 
   4 -11   9       14.45       17.41      2.15 o 
  -3 -10   9      102.40      110.13      4.61 o 
  -2 -10   9       39.23       46.52      3.17 o 
  -1 -10   9      247.67      250.78      6.66 o 
   0 -10   9      280.92      279.40      7.14 o 
   1 -10   9       36.26       41.41      3.02 o 
   2 -10   9       56.73       56.35      2.82 o 
   3 -10   9       58.72       58.40      2.84 o 
   4 -10   9      204.53      220.25      5.84 o 
   5 -10   9       11.80       14.40      2.81 o 
  -4  -9   9        3.31        1.70      2.50 o 
  -3  -9   9       24.92       23.28      2.84 o 
  -2  -9   9       16.16       15.07      2.53 o 
  -1  -9   9       63.02       65.85      3.44 o 
   0  -9   9        1.59        2.56      1.94 o 
   1  -9   9      108.47      101.28      4.05 o 
   2  -9   9      295.12      287.09      7.10 o 
   3  -9   9        1.01       10.67      1.92 o 
   4  -9   9       48.29       51.26      2.61 o 
   5  -9   9       73.03       77.42      3.11 o 
   6  -9   9       28.90       34.48      2.52 o 
  -5  -8   9       16.35       20.69      3.62 o 
  -4  -8   9       50.57       47.35      3.40 o 
  -3  -8   9       17.66       21.73      2.71 o 
  -2  -8   9       28.16       29.61      2.82 o 
  -1  -8   9       19.48       17.26      2.43 o 
   0  -8   9      419.55      389.79      9.99 o 
   1  -8   9      392.76      363.54      8.52 o 
   2  -8   9       57.13       52.30      2.61 o 
   3  -8   9       11.19       10.79      2.31 o 
   4  -8   9       31.35       32.33      2.10 o 
   5  -8   9        0.68        0.30      1.54 o 
   6  -8   9       75.43       86.29      3.27 o 
   7  -8   9        0.42        1.38      2.84 o 
  -6  -7   9        0.48       -1.73      4.05 o 
  -5  -7   9       20.79       22.03      3.08 o 
  -4  -7   9       55.58       57.52      3.56 o 
  -3  -7   9        0.45        0.64      2.29 o 
  -2  -7   9     1054.83      992.29     23.17 o 
  -1  -7   9      340.24      322.41      8.66 o 
   0  -7   9        0.50        0.16      1.84 o 
   1  -7   9       51.33       51.84      2.73 o 
   2  -7   9      236.79      228.77      5.85 o 
   3  -7   9      768.65      755.14     16.00 o 
   4  -7   9        0.42       -0.71      1.43 o 
   5  -7   9      618.15      645.67     14.91 o 
   6  -7   9      106.38      113.90      3.73 o 
   7  -7   9        0.21       -1.30      1.67 o 
  -6  -6   9        0.34        1.90      3.15 o 
  -5  -6   9       50.71       48.98      3.01 o 
  -4  -6   9      145.40      136.74      5.23 o 
  -3  -6   9      183.46      182.16      6.53 o 
  -2  -6   9       28.06       26.47      2.98 o 
  -1  -6   9      151.70      154.54      5.08 o 
   0  -6   9       63.22       65.65      3.17 o 
   1  -6   9     1153.07     1105.36     25.26 o 
   2  -6   9       52.67       58.31      4.23 o 
   3  -6   9      615.56      610.07     13.03 o 
   4  -6   9       62.08       59.19      2.34 o 
   5  -6   9       11.28       19.05      1.56 o 
   6  -6   9       32.08       37.38      1.96 o 
   7  -6   9      102.01      106.87      5.71 o 
  -7  -5   9       39.83       45.59      4.22 o 
  -6  -5   9       70.03       74.93      4.26 o 
  -5  -5   9      475.52      471.38     10.28 o 
  -4  -5   9       51.80       55.92      3.38 o 
  -3  -5   9       96.63       90.55      3.67 o 
  -2  -5   9       11.82       10.09      2.37 o 
  -1  -5   9      275.73      263.98      6.62 o 
   0  -5   9     1515.21     1443.58     29.80 o 
   1  -5   9      328.72      312.89      7.33 o 
   2  -5   9     1055.13      965.98     22.01 o 
   3  -5   9       93.83       92.31      2.95 o 
   4  -5   9      121.34      114.77      4.54 o 
   5  -5   9       48.38       49.65      2.61 o 
   6  -5   9        2.27        5.65      1.58 o 
   7  -5   9       43.38       50.25      4.19 o 
   8  -5   9        0.08        1.30      2.64 o 
  -7  -4   9       17.95       20.47      3.10 o 
  -6  -4   9       24.84       22.03      2.95 o 
  -5  -4   9        1.82        1.51      1.93 o 
  -4  -4   9      124.34      122.27      5.39 o 
  -3  -4   9      792.20      747.77     16.34 o 
  -2  -4   9     1051.37     1000.56     21.24 o 
  -1  -4   9      782.62      741.23     18.54 o 
   0  -4   9      880.47      819.43     17.38 o 
   1  -4   9      354.28      344.87      7.90 o 
   2  -4   9      102.27      109.06      2.74 o 
   3  -4   9       23.99       23.85      3.02 o 
   4  -4   9      906.08      963.62     24.26 o 
   5  -4   9      448.57      470.40     10.75 o 
   6  -4   9        9.00       11.22      2.35 o 
   7  -4   9      181.61      174.14      8.78 o 
   8  -4   9       12.61       10.98      3.11 o 
  -8  -3   9       32.39       39.39      5.12 o 
  -7  -3   9        0.05        0.58      2.70 o 
  -6  -3   9      196.26      186.40      5.14 o 
  -5  -3   9        0.05        2.53      2.17 o 
  -4  -3   9      123.22      106.11      4.73 o 
  -3  -3   9      360.15      339.52      9.70 o 
  -2  -3   9       44.66       45.65      3.11 o 
  -1  -3   9      336.17      322.82      9.03 o 
   0  -3   9       39.13       45.53      3.51 o 
   1  -3   9        0.90       -1.53      1.55 o 
   2  -3   9      181.94      204.85      4.71 o 
   3  -3   9       10.44       13.89      2.74 o 
   4  -3   9        0.40        3.39      2.63 o 
   5  -3   9       39.57       36.41      2.41 o 
   6  -3   9       78.39       85.50      4.43 o 
   7  -3   9      165.84      170.02      8.74 o 
   8  -3   9       11.47       14.23      2.28 o 
  -8  -2   9        1.11        3.63      3.27 o 
  -7  -2   9       77.00       81.51      4.75 o 
  -6  -2   9      691.41      618.86     14.67 o 
  -5  -2   9       48.26       48.85      3.00 o 
  -4  -2   9      164.61      149.91      5.70 o 
  -3  -2   9      691.23      644.64     16.61 o 
  -2  -2   9      194.48      193.53      6.39 o 
  -1  -2   9      359.00      352.58      9.76 o 
   0  -2   9      833.51      802.97     16.93 o 
   1  -2   9     1834.83     1782.17     36.28 o 
   2  -2   9       69.79       84.47      2.33 o 
   3  -2   9       69.83       80.82      5.14 o 
   4  -2   9       62.90       76.20      3.65 o 
   5  -2   9       96.93       93.00      4.53 o 
   6  -2   9       51.40       48.28      3.52 o 
   7  -2   9       40.45       43.13      3.98 o 
   8  -2   9        6.58        7.26      2.93 o 
  -8  -1   9        2.17        1.61      3.07 o 
  -7  -1   9        9.29       12.02      2.89 o 
  -6  -1   9       11.67       11.68      2.71 o 
  -5  -1   9       26.40       26.09      2.60 o 
  -4  -1   9       39.07       38.63      2.66 o 
  -3  -1   9       44.27       46.14      3.24 o 
  -2  -1   9      957.89      879.04     21.78 o 
  -1  -1   9      222.22      213.21      6.63 o 
   0  -1   9      104.86      104.77      3.28 o 
   1  -1   9        0.99        0.66      1.66 o 
   2  -1   9      272.47      300.13      6.87 o 
   3  -1   9     1813.64     1780.45     36.18 o 
   4  -1   9      201.52      206.49      8.04 o 
   5  -1   9      285.17      297.51     10.96 o 
   6  -1   9      327.77      320.12     11.87 o 
   7  -1   9       98.81      108.88      6.70 o 
   8  -1   9       14.05       22.05      3.57 o 
  -8   0   9        0.80        2.82      3.54 o 
  -7   0   9       29.46       30.61      3.14 o 
  -6   0   9      133.52      126.27      4.75 o 
  -5   0   9      180.49      161.92      5.38 o 
  -4   0   9       23.37       18.51      2.29 o 
  -3   0   9     1016.84      911.67     22.69 o 
  -2   0   9      182.41      173.02      5.95 o 
  -1   0   9       28.36       29.76      1.97 o 
   0   0   9        0.27        3.83      3.12 o 
   1   0   9      302.73      303.48      6.95 o 
   2   0   9      345.26      340.72      9.03 o 
   3   0   9        0.87        1.22      2.81 o 
   4   0   9       23.86       27.23      2.84 o 
   5   0   9        2.40        5.26      2.41 o 
   6   0   9      126.91      134.64      6.52 o 
   7   0   9        3.46        3.26      2.95 o 
  -8   1   9       33.19       43.37      3.39 o 
  -7   1   9      109.20      120.08      5.39 o 
  -6   1   9      123.80      135.00      4.91 o 
  -5   1   9      404.43      397.67     10.15 o 
  -4   1   9      108.55      114.68      6.01 o 
  -3   1   9      255.76      228.37      7.39 o 
  -2   1   9      133.26      131.85      5.09 o 
  -1   1   9     1586.87     1473.36     30.56 o 
   0   1   9     4278.72     3931.31     79.32 o 
   1   1   9      704.69      695.37     14.81 o 
   2   1   9     1411.83     1380.70     30.97 o 
   3   1   9      214.68      198.94      8.17 o 
   4   1   9       87.08       90.51      5.19 o 
   5   1   9       83.14       87.09      9.89 o 
   6   1   9      225.97      234.84      9.63 o 
   7   1   9      145.08      161.88      9.13 o 
  -8   2   9      174.37      184.66     10.64 o 
  -7   2   9       21.77       21.61      2.62 o 
  -6   2   9       82.90       76.24      4.35 o 
  -5   2   9       38.12       36.95      4.60 o 
  -4   2   9      212.98      205.94      6.29 o 
  -3   2   9      450.79      427.30     11.83 o 
  -2   2   9      401.68      373.12      8.92 o 
  -1   2   9      667.49      642.46     14.06 o 
   0   2   9      328.95      315.72      7.53 o 
   1   2   9        2.84        6.98      4.49 o 
   2   2   9      481.18      449.90     14.77 o 
   3   2   9      207.96      201.88      6.32 o 
   4   2   9      813.01      819.92     21.49 o 
   5   2   9      213.57      199.50      8.59 o 
   6   2   9       25.73       23.31      3.42 o 
   7   2   9       20.24       26.43      4.25 o 
  -8   3   9       35.77       44.98      3.80 o 
  -7   3   9       13.98       15.01      2.62 o 
  -6   3   9       29.57       24.02      3.24 o 
  -5   3   9       24.56       24.44      2.94 o 
  -4   3   9     1423.18     1306.32     29.20 o 
  -3   3   9     1171.91     1097.40     27.11 o 
  -2   3   9       38.63       55.33      5.24 o 
  -1   3   9     1412.16     1298.85     27.15 o 
   0   3   9       21.74       19.01      2.64 o 
   1   3   9       66.61       61.19      2.89 o 
   2   3   9      180.13      181.52      7.87 o 
   3   3   9      426.91      437.48     12.16 o 
   4   3   9      112.20      104.73      4.86 o 
   5   3   9       35.90       30.64      3.78 o 
   6   3   9        0.19        0.25      3.30 o 
  -8   4   9       35.99       45.66      3.43 o 
  -7   4   9        0.52        1.24      2.32 o 
  -6   4   9      483.05      487.14     14.86 o 
  -5   4   9       25.76       30.93      4.82 o 
  -4   4   9       16.56       17.04      2.51 o 
  -3   4   9      187.82      182.90      5.22 o 
  -2   4   9      400.62      376.14      9.04 o 
  -1   4   9     1341.42     1195.17     34.04 o 
   0   4   9       86.00       69.98      3.61 o 
   1   4   9     1794.53     1711.16     45.13 o 
   2   4   9      747.78      692.15     18.61 o 
   3   4   9       17.05       25.75      4.01 o 
   4   4   9       32.15       35.12      2.75 o 
   5   4   9      267.34      277.85     11.28 o 
   6   4   9      221.89      220.09     12.24 o 
  -8   5   9        1.58       -0.91      2.71 o 
  -7   5   9      122.26      132.64      8.05 o 
  -6   5   9       39.09       38.61      3.60 o 
  -5   5   9        1.41        1.49      2.75 o 
  -4   5   9        6.44        3.72      2.31 o 
  -3   5   9       60.70       58.94      2.93 o 
  -2   5   9      228.45      224.46      6.71 o 
  -1   5   9       22.72       23.82      3.62 o 
   0   5   9        7.21        3.55      1.98 o 
   1   5   9        1.29        3.92      2.17 o 
   2   5   9       80.10       75.40      6.73 o 
   3   5   9      475.08      442.91     12.60 o 
   4   5   9      298.60      301.59     11.87 o 
   5   5   9        5.90        2.33      3.82 o 
  -7   6   9        5.41        9.41      2.64 o 
  -6   6   9        3.82        5.37      3.00 o 
  -5   6   9       79.83       88.58      4.74 o 
  -4   6   9      112.55      119.76      4.74 o 
  -3   6   9      177.34      175.65      5.85 o 
  -2   6   9      645.28      642.00     19.57 o 
  -1   6   9      338.68      323.88      8.87 o 
   0   6   9       38.11       32.45      2.90 o 
   1   6   9       37.47       35.24      2.91 o 
   2   6   9      398.23      386.63     11.23 o 
   3   6   9       73.40       69.15      5.97 o 
   4   6   9       20.41       23.42      3.89 o 
   5   6   9       74.40       79.94      7.05 o 
  -7   7   9       20.82       28.46      3.06 o 
  -6   7   9       29.23       34.26      4.44 o 
  -5   7   9       36.40       38.22      3.63 o 
  -4   7   9       34.93       41.06      4.35 o 
  -3   7   9      202.58      212.03      7.46 o 
  -2   7   9      158.50      154.39      7.36 o 
  -1   7   9      164.14      155.01      5.81 o 
   0   7   9      855.17      823.81     22.07 o 
   1   7   9      152.31      132.86      5.37 o 
   2   7   9       10.25        7.00      3.21 o 
   3   7   9      137.96      124.55     11.90 o 
   4   7   9      103.94      111.29      8.45 o 
  -6   8   9       36.86       38.08      3.69 o 
  -5   8   9       10.04       10.48      3.77 o 
  -4   8   9        0.41       -1.95      3.44 o 
  -3   8   9       46.17       47.10      4.38 o 
  -2   8   9       89.28       85.62      4.55 o 
  -1   8   9       87.68       92.52      4.11 o 
   0   8   9        0.72        1.10      2.47 o 
   1   8   9       24.89       30.18      3.91 o 
   2   8   9        0.66        0.44      2.91 o 
   3   8   9       19.84       21.46      4.97 o 
  -5   9   9       30.44       29.17      5.08 o 
  -4   9   9      379.92      443.67     49.03 o 
  -3   9   9      255.20      300.04     34.12 o 
  -2   9   9        5.52       11.75      3.81 o 
  -1   9   9       46.62       51.04      3.89 o 
   0   9   9      108.03      107.90      5.28 o 
   1   9   9      311.28      309.21     12.25 o 
  -3  10   9        3.03        4.83      4.46 o 
  -2  10   9       34.99       30.72      4.32 o 
  -1  10   9      229.28      241.44     16.07 o 
  -2 -10  10      216.08      223.53      6.27 o 
  -1 -10  10       43.05       47.60      2.95 o 
   0 -10  10      122.38      129.59      4.44 o 
   1 -10  10      112.51      114.76      4.11 o 
   2 -10  10       26.36       27.21      2.27 o 
   3 -10  10       26.45       26.89      2.30 o 
   4 -10  10       43.54       46.19      2.52 o 
  -3  -9  10        0.37       -4.03      2.38 o 
  -2  -9  10       52.72       56.01      3.38 o 
  -1  -9  10        0.37       -2.73      2.16 o 
   0  -9  10       58.00       59.02      2.97 o 
   1  -9  10       35.82       35.68      2.47 o 
   2  -9  10      184.07      191.27      5.65 o 
   3  -9  10      290.58      287.55      7.05 o 
   4  -9  10        4.88        5.20      1.74 o 
   5  -9  10        5.24        3.51      1.66 o 
  -4  -8  10        3.50        6.59      3.55 o 
  -3  -8  10       74.47       74.92      3.82 o 
  -2  -8  10        0.09       -1.26      2.13 o 
  -1  -8  10       97.13      105.34      4.30 o 
   0  -8  10      129.34      123.01      4.49 o 
   1  -8  10        1.80       -0.38      1.74 o 
   2  -8  10      145.89      142.65      4.30 o 
   3  -8  10       49.71       54.46      2.63 o 
   4  -8  10       34.12       40.61      2.21 o 
   5  -8  10       73.39       80.87      2.98 o 
   6  -8  10       12.26       16.01      1.70 o 
  -5  -7  10        0.19        1.93      2.35 o 
  -4  -7  10       17.04       20.40      2.81 o 
  -3  -7  10      372.47      367.99      9.93 o 
  -2  -7  10        0.50        0.46      2.22 o 
  -1  -7  10      446.34      424.89     10.85 o 
   0  -7  10      222.75      213.93      6.30 o 
   1  -7  10       69.81       71.33      3.21 o 
   2  -7  10        0.31        1.57      2.43 o 
   3  -7  10      190.36      198.74      5.19 o 
   4  -7  10      405.02      412.85      9.25 o 
   5  -7  10       36.42       40.52      2.06 o 
   6  -7  10      178.71      200.45      5.05 o 
  -6  -6  10        0.02       -5.18      3.14 o 
  -5  -6  10       15.02       12.04      2.69 o 
  -4  -6  10       26.79       22.30      2.77 o 
  -3  -6  10      112.99      111.22      4.65 o 
  -2  -6  10        3.19        2.30      2.19 o 
  -1  -6  10       23.01       20.89      2.43 o 
   0  -6  10      106.56       99.68      3.88 o 
   1  -6  10      358.77      352.00      8.97 o 
   2  -6  10      586.33      550.46     13.14 o 
   3  -6  10        6.58        7.05      1.43 o 
   4  -6  10      260.56      266.51      6.30 o 
   5  -6  10       51.23       53.56      2.79 o 
   6  -6  10       74.95       77.46      7.52 o 
   7  -6  10       19.20       28.08      3.01 o 
  -6  -5  10       42.07       43.40      3.58 o 
  -5  -5  10       11.12       11.50      2.36 o 
  -4  -5  10      320.54      321.60      8.11 o 
  -3  -5  10       38.69       40.14      2.66 o 
  -2  -5  10       10.04       11.73      2.82 o 
  -1  -5  10        3.73        3.77      1.77 o 
   0  -5  10      174.88      179.10      5.45 o 
   1  -5  10      718.58      707.41     16.60 o 
   2  -5  10        0.28        3.00      2.43 o 
   3  -5  10      409.43      409.39      9.88 o 
   4  -5  10        5.64        1.31      2.88 o 
   5  -5  10        0.01       -0.49      2.76 o 
   6  -5  10        6.59       10.25      2.08 o 
   7  -5  10        0.03        3.53      2.19 o 
  -7  -4  10       24.89       21.99      4.69 o 
  -6  -4  10       10.45        9.39      2.92 o 
  -5  -4  10        0.80        2.59      1.90 o 
  -4  -4  10      237.22      210.58      5.95 o 
  -3  -4  10       37.31       46.25      4.48 o 
  -2  -4  10      911.00      852.94     21.23 o 
  -1  -4  10     1112.78     1033.12     25.24 o 
   0  -4  10       41.87       72.55      3.91 o 
   1  -4  10      454.93      434.62      9.72 o 
   2  -4  10      260.35      269.63      6.30 o 
   3  -4  10      333.14      352.31     11.70 o 
   4  -4  10        8.12        8.78      2.45 o 
   5  -4  10      421.56      444.05     25.58 o 
   6  -4  10      264.68      298.06     13.21 o 
   7  -4  10        6.05       13.95      2.52 o 
  -7  -3  10       27.93       28.96      3.72 o 
  -6  -3  10       14.95       16.87      2.19 o 
  -5  -3  10       86.01       77.23      3.63 o 
  -4  -3  10        5.99        3.59      2.43 o 
  -3  -3  10       24.11       23.82      2.99 o 
  -2  -3  10       62.21       52.05      3.27 o 
  -1  -3  10       94.21       91.35      4.09 o 
   0  -3  10       27.03       31.41      2.55 o 
   1  -3  10       69.72       72.98      3.30 o 
   2  -3  10        1.67        7.39      2.07 o 
   3  -3  10      455.02      435.71     13.89 o 
   4  -3  10      120.77      119.67      4.81 o 
   5  -3  10       18.67       23.42      5.53 o 
   6  -3  10        3.50        3.27      2.28 o 
   7  -3  10       98.51      104.27      5.21 o 
  -7  -2  10       35.84       33.87      3.42 o 
  -6  -2  10        8.62       14.03      2.53 o 
  -5  -2  10      284.83      290.10      8.38 o 
  -4  -2  10      121.81       98.77      4.62 o 
  -3  -2  10      130.88      125.79      5.12 o 
  -2  -2  10      157.14      144.65      5.44 o 
  -1  -2  10      998.29      928.16     22.78 o 
   0  -2  10       48.66       57.47      2.41 o 
   1  -2  10      163.85      165.36      5.33 o 
   2  -2  10      570.10      576.65     14.46 o 
   3  -2  10        1.37        3.26      1.40 o 
   4  -2  10        0.40        0.26      1.61 o 
   5  -2  10        0.07        4.56      2.21 o 
   6  -2  10       22.95       21.47      2.46 o 
   7  -2  10       47.63       43.31      3.41 o 
  -8  -1  10       13.09       11.23      3.85 o 
  -7  -1  10        0.34        1.73      2.81 o 
  -6  -1  10       41.23       41.34      2.93 o 
  -5  -1  10       11.51        8.98      2.34 o 
  -4  -1  10       27.85       32.93      3.11 o 
  -3  -1  10      799.03      721.98     18.41 o 
  -2  -1  10        3.14        2.46      2.27 o 
  -1  -1  10      405.21      386.28     10.59 o 
   0  -1  10      262.88      266.03      6.45 o 
   1  -1  10      196.55      185.58      5.81 o 
   2  -1  10      818.15      813.44     19.87 o 
   3  -1  10      250.09      239.97      7.63 o 
   4  -1  10      974.50     1003.39     33.15 o 
   5  -1  10      204.18      203.54      8.11 o 
   6  -1  10       71.82       77.78      4.50 o 
   7  -1  10       62.13       74.42      5.30 o 
  -8   0  10       41.45       43.08      4.23 o 
  -7   0  10        5.76        3.97      2.74 o 
  -6   0  10       10.04        6.54      2.39 o 
  -5   0  10       28.20       26.96      2.58 o 
  -4   0  10      434.11      383.88     10.79 o 
  -3   0  10       34.96       34.31      3.08 o 
  -2   0  10      678.45      596.72     15.49 o 
  -1   0  10       29.62       25.88      2.03 o 
   0   0  10      414.05      400.32      9.12 o 
   1   0  10       19.69       43.22      2.28 o 
   2   0  10       18.98       20.02      2.30 o 
   3   0  10       60.11       67.02      4.08 o 
   4   0  10       64.45       69.13      4.29 o 
   5   0  10       33.71       35.37      3.32 o 
   6   0  10       95.09      102.32      6.44 o 
   7   0  10       29.81       22.26      3.69 o 
  -8   1  10        1.25        0.28      3.09 o 
  -7   1  10      138.75      142.70      6.02 o 
  -6   1  10      265.27      265.72      7.56 o 
  -5   1  10       12.94       16.80      2.59 o 
  -4   1  10      777.93      735.43     18.82 o 
  -3   1  10       23.91       19.11      3.36 o 
  -2   1  10      388.78      352.45     10.06 o 
  -1   1  10      236.48      226.76      5.92 o 
   0   1  10     1368.02     1318.57     27.34 o 
   1   1  10     3324.61     3156.03     69.74 o 
   2   1  10      111.90      120.14      4.25 o 
   3   1  10      544.59      544.90     14.57 o 
   4   1  10       24.35       24.61      3.07 o 
   5   1  10       45.51       47.25      3.87 o 
   6   1  10       62.63       67.31      4.62 o 
  -8   2  10        0.03        0.87      3.06 o 
  -7   2  10       39.58       43.25      3.65 o 
  -6   2  10        7.78        9.96      2.88 o 
  -5   2  10       93.68       89.04      4.01 o 
  -4   2  10      398.34      369.86     10.68 o 
  -3   2  10       10.51        8.76      2.53 o 
  -2   2  10      865.37      807.19     20.41 o 
  -1   2  10      388.51      371.07      8.80 o 
   0   2  10       77.82       75.83      3.27 o 
   1   2  10       59.37       65.41      2.95 o 
   2   2  10       46.24       47.59      2.74 o 
   3   2  10      493.57      483.81     13.20 o 
   4   2  10      136.93      134.16      4.85 o 
   5   2  10      173.44      162.33      8.89 o 
   6   2  10      226.08      241.31     12.53 o 
  -8   3  10       23.70       31.20      3.73 o 
  -7   3  10       68.15       81.13      4.61 o 
  -6   3  10        0.97       -1.71      2.66 o 
  -5   3  10      163.78      140.03      5.14 o 
  -4   3  10      146.92      135.94      4.94 o 
  -3   3  10      639.05      599.86     15.81 o 
  -2   3  10     1670.77     1538.01     32.17 o 
  -1   3  10      236.63      217.78      6.38 o 
   0   3  10       89.09       85.43      4.35 o 
   1   3  10       12.12       13.36      2.16 o 
   2   3  10       16.04       16.00      2.25 o 
   3   3  10       93.01       91.63      3.97 o 
   4   3  10        8.16        8.40      2.18 o 
   5   3  10       15.24       21.34      3.39 o 
   6   3  10        2.78        1.28      3.65 o 
  -7   4  10       77.75       74.74      4.44 o 
  -6   4  10       15.46       18.92      3.29 o 
  -5   4  10      432.61      445.27     11.26 o 
  -4   4  10      536.17      524.86     14.62 o 
  -3   4  10       41.67       42.53      3.36 o 
  -2   4  10       11.93        8.56      3.93 o 
  -1   4  10      282.52      263.50      8.02 o 
   0   4  10      519.49      486.16     12.12 o 
   1   4  10       10.32       12.56      2.26 o 
   2   4  10      622.59      599.26     16.24 o 
   3   4  10      263.82      264.77      8.15 o 
   4   4  10      150.90      160.73      9.42 o 
   5   4  10        9.98       10.89      4.13 o 
  -7   5  10        0.30       -0.47      3.35 o 
  -6   5  10       38.32       39.06      3.67 o 
  -5   5  10        3.18        1.19      2.83 o 
  -4   5  10        0.63       -0.12      2.25 o 
  -3   5  10        1.91       -0.42      3.29 o 
  -2   5  10        0.50       -1.95      2.91 o 
  -1   5  10       60.89       58.43      3.23 o 
   0   5  10       67.16       61.74      3.41 o 
   1   5  10       28.97       27.56      2.67 o 
   2   5  10      292.83      288.59      9.20 o 
   3   5  10        5.84        5.04      3.68 o 
   4   5  10       93.83       86.88      7.38 o 
   5   5  10       87.34       79.40      6.93 o 
  -7   6  10       28.18       30.78      3.98 o 
  -6   6  10       13.90       13.34      3.28 o 
  -5   6  10      178.20      187.52      7.16 o 
  -4   6  10      363.51      369.22     12.44 o 
  -3   6  10      166.17      178.46      5.83 o 
  -2   6  10       66.21       66.76      4.72 o 
  -1   6  10      111.95      112.32      4.52 o 
   0   6  10       96.25       96.38      4.51 o 
   1   6  10      155.70      154.91      7.62 o 
   2   6  10       25.66       28.31      3.88 o 
   3   6  10      249.09      259.04     10.72 o 
   4   6  10       58.11       79.70      7.03 o 
  -6   7  10       58.69       71.78      5.05 o 
  -5   7  10       31.31       46.46     10.35 o 
  -4   7  10        9.97        9.88      3.62 o 
  -3   7  10        5.17        0.15      2.28 o 
  -2   7  10      371.55      381.56     17.17 o 
  -1   7  10      290.29      297.79      9.22 o 
   0   7  10       84.84       90.60      5.76 o 
   1   7  10      690.89      657.71     23.14 o 
   2   7  10       67.39       71.52      5.09 o 
   3   7  10        0.05        2.99      4.00 o 
  -5   8  10       20.89       29.72      4.32 o 
  -4   8  10       20.67       25.55      4.10 o 
  -3   8  10       34.61       40.65      4.35 o 
  -2   8  10       82.26       90.08      4.93 o 
  -1   8  10        0.29       -3.18      3.15 o 
   0   8  10      157.11      172.85      8.16 o 
   1   8  10       34.13       26.83      5.05 o 
   2   8  10        1.34       -1.01      4.09 o 
  -3   9  10      153.89      192.26     22.03 o 
  -2   9  10      387.73      431.05     14.76 o 
  -1   9  10        0.90        2.95      2.74 o 
   1 -10  11       49.91       58.24      2.91 o 
   2 -10  11       12.53       11.97      2.04 o 
  -2  -9  11       22.08       27.23      2.92 o 
  -1  -9  11        0.37       -1.90      2.20 o 
   0  -9  11        0.22       -2.79      1.96 o 
   1  -9  11      103.15       97.89      3.61 o 
   2  -9  11      113.01      117.43      4.01 o 
   3  -9  11       85.97       82.52      3.25 o 
   4  -9  11       91.44       94.65      3.42 o 
  -3  -8  11        6.38        7.67      2.61 o 
  -2  -8  11       56.75       53.76      3.30 o 
  -1  -8  11        0.76        1.57      2.22 o 
   0  -8  11        2.22       -1.34      2.75 o 
   1  -8  11      133.52      129.83      4.54 o 
   2  -8  11       33.95       38.45      2.36 o 
   3  -8  11       17.50       19.27      2.01 o 
   4  -8  11       22.32       27.55      1.92 o 
   5  -8  11        0.88        0.76      1.41 o 
  -4  -7  11       11.00       15.00      2.82 o 
  -3  -7  11       26.75       23.94      2.84 o 
  -2  -7  11      401.59      405.36     10.62 o 
  -1  -7  11       93.90       87.94      3.95 o 
   0  -7  11      529.95      518.80     12.78 o 
   1  -7  11      332.18      318.11      8.33 o 
   2  -7  11        2.51        2.68      1.71 o 
   3  -7  11        0.48        6.71      1.57 o 
   4  -7  11        5.32        6.50      1.36 o 
   5  -7  11      254.62      288.40      8.54 o 
  -5  -6  11        7.82        1.57      2.57 o 
  -4  -6  11       82.12       74.53      5.10 o 
  -3  -6  11       13.99       10.73      3.10 o 
  -2  -6  11       37.00       37.25      2.90 o 
  -1  -6  11       30.98       31.64      2.72 o 
   0  -6  11       64.97       60.65      3.02 o 
   1  -6  11       66.65       62.71      3.01 o 
   2  -6  11       99.92       96.85      3.48 o 
   3  -6  11      446.91      446.68      9.88 o 
   4  -6  11       17.31       19.03      3.19 o 
   5  -6  11       21.46       25.23      1.98 o 
   6  -6  11       53.42       59.24      3.73 o 
  -5  -5  11      138.80      131.92      6.67 o 
  -4  -5  11        2.47        2.75      2.42 o 
  -3  -5  11       91.51       88.46      4.12 o 
  -2  -5  11      113.44      108.02      4.44 o 
  -1  -5  11       18.31       17.52      2.31 o 
   0  -5  11       25.55       27.09      2.97 o 
   1  -5  11      164.44      159.86      4.90 o 
   2  -5  11      181.40      174.28      4.97 o 
   3  -5  11        3.33        2.84      2.51 o 
   4  -5  11       17.47       20.32      3.78 o 
   5  -5  11        5.61        6.75      3.75 o 
  -6  -4  11        0.62       -3.51      2.18 o 
  -5  -4  11        5.38        4.68      2.15 o 
  -4  -4  11       97.07       95.54      3.87 o 
  -3  -4  11      156.06      152.38      4.83 o 
  -2  -4  11       19.33       20.17      2.69 o 
  -1  -4  11      781.24      781.34     19.58 o 
   0  -4  11      261.94      249.96      7.42 o 
   1  -4  11       73.81       73.12      5.24 o 
   2  -4  11       15.25       19.24      1.57 o 
   3  -4  11      238.10      240.68      6.83 o 
   4  -4  11      420.50      421.73     13.45 o 
  -6  -3  11        2.68        1.90      2.02 o 
  -5  -3  11        4.41        0.10      3.27 o 
  -4  -3  11       98.29       92.28      4.47 o 
  -3  -3  11       25.01       25.09      2.92 o 
  -2  -3  11      202.15      174.55      7.18 o 
  -1  -3  11        9.32        4.10      2.23 o 
   0  -3  11       37.16       30.19      2.67 o 
   1  -3  11      146.46      147.81      3.98 o 
   2  -3  11      316.50      302.96      8.37 o 
   3  -3  11       79.27       82.62      4.73 o 
   4  -3  11       49.75       68.56      7.45 o 
   5  -3  11       96.89      103.17      9.55 o 
   6  -3  11       51.63       52.85      3.91 o 
  -7  -2  11       81.40       81.97      5.26 o 
  -6  -2  11      106.77      112.22      4.45 o 
  -5  -2  11      114.93      118.11      5.06 o 
  -4  -2  11      273.14      250.36      7.97 o 
  -3  -2  11       35.71       36.11      3.17 o 
  -2  -2  11        2.30        7.60      4.06 o 
  -1  -2  11        0.51       -0.54      2.11 o 
   0  -2  11      356.06      359.81      8.34 o 
   1  -2  11      732.55      719.57     15.30 o 
   2  -2  11      185.96      200.01      6.13 o 
   3  -2  11      193.42      196.68      6.46 o 
   4  -2  11        1.00       -1.38      1.73 o 
   5  -2  11        1.01        2.73      2.61 o 
   6  -2  11       40.95       43.09      9.35 o 
  -7  -1  11       89.42      103.68      6.21 o 
  -6  -1  11        0.80       -0.31      2.31 o 
  -5  -1  11        0.26       -2.88      2.43 o 
  -4  -1  11       31.79       26.87      3.08 o 
  -3  -1  11        0.31        0.01      2.38 o 
  -2  -1  11      886.25      856.58     21.47 o 
  -1  -1  11      227.44      214.87      6.80 o 
   0  -1  11      283.89      286.75      6.89 o 
   1  -1  11      225.60      215.21      5.43 o 
   2  -1  11      176.19      180.38      6.29 o 
   3  -1  11      394.48      408.33     14.29 o 
   4  -1  11        0.94        1.10      2.12 o 
   5  -1  11      820.12      873.68     29.18 o 
   6  -1  11      191.31      218.50     18.94 o 
  -7   0  11        9.01        7.90      3.40 o 
  -6   0  11        0.09       -0.36      2.34 o 
  -5   0  11        5.29        2.48      2.64 o 
  -4   0  11        4.89        2.61      2.62 o 
  -3   0  11      459.30      411.72     11.44 o 
  -2   0  11       18.51       15.67      2.59 o 
  -1   0  11       80.32       79.87      3.18 o 
   0   0  11        6.93       21.78      1.91 o 
   1   0  11      221.99      219.03      5.98 o 
   2   0  11      101.98       96.85      3.30 o 
   3   0  11      208.32      205.49      8.27 o 
   4   0  11        4.33        1.98      2.42 o 
   5   0  11        0.91       -3.07      2.35 o 
   6   0  11        0.27        0.35      2.74 o 
  -7   1  11       19.96       19.70      3.63 o 
  -6   1  11       63.89       72.88      3.65 o 
  -5   1  11      657.22      611.50     16.12 o 
  -4   1  11       17.35       15.80      2.90 o 
  -3   1  11      147.81      147.51      5.79 o 
  -2   1  11      170.14      148.99      5.59 o 
  -1   1  11       58.18       54.14      2.62 o 
   0   1  11      572.56      549.64     12.18 o 
   1   1  11      147.58      141.70      4.52 o 
   2   1  11      769.60      767.69     20.11 o 
   3   1  11       99.63       97.09      4.01 o 
   4   1  11       43.93       45.74      2.77 o 
   5   1  11       20.49       29.30      3.40 o 
   6   1  11       19.98       18.75      3.69 o 
  -7   2  11        1.43       -0.89      3.32 o 
  -6   2  11       14.92       11.71      3.10 o 
  -5   2  11        6.36        6.48      3.91 o 
  -4   2  11        0.34       -3.49      2.49 o 
  -3   2  11       74.15       72.09      3.95 o 
  -2   2  11      135.63      123.69      5.81 o 
  -1   2  11      334.38      316.24      7.72 o 
   0   2  11      276.03      257.39      7.08 o 
   1   2  11       24.96       28.31      2.28 o 
   2   2  11        0.89        3.83      1.95 o 
   3   2  11        5.66        4.55      1.93 o 
   4   2  11      524.45      521.21     18.57 o 
   5   2  11       61.65       64.21      5.49 o 
  -7   3  11        0.36        3.18      3.25 o 
  -6   3  11        7.07       10.91      2.93 o 
  -5   3  11       70.24       63.08      3.53 o 
  -4   3  11      295.70      294.02     14.01 o 
  -3   3  11        2.01        0.39      2.55 o 
  -2   3  11      219.88      209.74      5.91 o 
  -1   3  11      114.20      108.49      4.17 o 
   0   3  11        8.87       10.73      2.07 o 
   1   3  11       37.39       41.39      2.88 o 
   2   3  11       28.51       23.83      2.45 o 
   3   3  11       19.81       19.30      3.28 o 
   4   3  11        0.81       -0.94      2.83 o 
   5   3  11        0.75       -0.31      3.38 o 
  -7   4  11       16.25       17.53      3.66 o 
  -6   4  11      144.78      158.77      6.43 o 
  -5   4  11       40.44       42.91      3.25 o 
  -4   4  11      189.07      182.37      7.05 o 
  -3   4  11      154.25      150.98      5.92 o 
  -2   4  11      108.67      106.34      4.40 o 
  -1   4  11       11.23       10.95      2.33 o 
   0   4  11      499.11      465.98     13.08 o 
   1   4  11      542.27      547.13     14.99 o 
   2   4  11        3.40        4.51      2.99 o 
   3   4  11      149.46      152.92      7.52 o 
   4   4  11      130.75      130.65      8.52 o 
  -6   5  11       12.22        9.67      3.51 o 
  -5   5  11        7.32        7.18      2.97 o 
  -4   5  11        0.36       -0.50      2.35 o 
  -3   5  11        1.23       -1.20      2.88 o 
  -2   5  11      201.48      199.21      6.41 o 
  -1   5  11       21.97       22.34      2.85 o 
   0   5  11       16.09       16.43      3.88 o 
   1   5  11        4.54        1.55      3.04 o 
   2   5  11      136.85      148.13      7.45 o 
   3   5  11      181.36      165.58     10.18 o 
   4   5  11        6.68        6.33      4.17 o 
  -6   6  11       29.25       29.10      4.02 o 
  -5   6  11       68.58       77.02      5.36 o 
  -4   6  11        3.93        4.62      2.87 o 
  -3   6  11      567.38      594.13     32.14 o 
  -2   6  11       29.85       31.36      4.86 o 
  -1   6  11       19.80       17.54      3.57 o 
   0   6  11       13.97       15.42      3.47 o 
   1   6  11       32.17       34.22      4.00 o 
   2   6  11      167.75      166.35     10.29 o 
   3   6  11        0.08       -4.87      4.06 o 
  -5   7  11      141.34      169.30     15.76 o 
  -4   7  11        6.30        3.33      3.43 o 
  -3   7  11       13.56       15.40      3.67 o 
  -2   7  11        0.34       -1.51      3.17 o 
  -1   7  11      300.05      293.64     11.92 o 
   0   7  11      526.54      548.96     43.29 o 
   1   7  11       31.02       34.53      5.43 o 
  -3   8  11       44.63       46.87      5.75 o 
  -2   8  11        1.53        2.93      4.54 o 
  -1   8  11      116.65      117.02      8.78 o 
   0   8  11        4.36        8.71      4.64 o 
   1  -9  12        3.27        3.51      1.97 o 
  -2  -8  12        1.02        0.33      2.42 o 
  -1  -8  12        4.16        4.69      2.25 o 
   0  -8  12       29.71       28.88      2.60 o 
   1  -8  12        0.74       -1.03      1.85 o 
   2  -8  12        5.91        4.97      1.98 o 
   3  -8  12        0.37       -1.25      1.55 o 
  -3  -7  12       22.20       13.88      2.76 o 
  -2  -7  12       12.55       14.41      2.54 o 
  -1  -7  12      155.70      171.90      7.47 o 
   0  -7  12       43.56       45.93      2.85 o 
   1  -7  12       93.51       97.88      3.78 o 
   2  -7  12       82.90       76.75      3.19 o 
   3  -7  12       46.33       47.85      2.31 o 
   4  -7  12       20.06       23.52      2.21 o 
  -4  -6  12       34.83       38.79      4.09 o 
  -3  -6  12       37.01       35.81      4.26 o 
  -2  -6  12        0.24       -1.38      2.22 o 
  -1  -6  12       33.78       27.28      3.03 o 
   0  -6  12        0.23       -1.91      1.89 o 
   1  -6  12      214.64      209.60      6.05 o 
   2  -6  12       61.19       60.57      2.79 o 
   3  -6  12       87.63       92.20      2.98 o 
   4  -6  12      194.98      196.83      6.55 o 
   5  -6  12       29.35       37.97      3.81 o 
  -5  -5  12       44.45       47.42      3.56 o 
  -4  -5  12       47.08       47.97      3.37 o 
  -3  -5  12        0.24        0.13      2.24 o 
  -2  -5  12       40.05       37.79      2.94 o 
  -1  -5  12        6.88        8.84      2.23 o 
   0  -5  12      137.67      131.08      4.58 o 
   1  -5  12       30.77       33.70      2.28 o 
   2  -5  12       16.66       20.84      1.79 o 
   3  -5  12       32.11       36.87      2.62 o 
   4  -5  12       15.28       14.46      3.19 o 
  -5  -4  12        0.37       -0.09      2.26 o 
  -4  -4  12        0.34        0.42      2.09 o 
  -3  -4  12      191.36      183.15      5.53 o 
  -2  -4  12      459.94      443.62     12.06 o 
  -1  -4  12        1.30        2.90      2.32 o 
   0  -4  12      310.13      311.29      7.57 o 
   1  -4  12      169.38      169.30      4.71 o 
   2  -4  12        0.81        2.64      1.39 o 
   3  -4  12       21.42       26.25      2.31 o 
   4  -4  12      178.77      200.12      9.38 o 
  -6  -3  12        3.66        5.65      2.76 o 
  -5  -3  12       56.43       60.05      3.91 o 
  -4  -3  12       12.14        7.19      2.76 o 
  -3  -3  12      108.85      106.81      4.77 o 
  -2  -3  12       31.51       32.94      3.03 o 
  -1  -3  12       23.04       21.59      2.67 o 
   0  -3  12       63.69       60.46      3.30 o 
   1  -3  12       30.76       36.40      2.43 o 
   2  -3  12      421.97      431.76     11.34 o 
   3  -3  12      314.35      350.45     10.90 o 
   4  -3  12        1.38       -0.93      4.56 o 
   5  -3  12       38.10       46.25      6.75 o 
  -6  -2  12      117.68      113.35      5.79 o 
  -5  -2  12      119.63      116.16      5.17 o 
  -4  -2  12       60.30       57.27      3.76 o 
  -3  -2  12      286.79      268.83      8.28 o 
  -2  -2  12       21.19       17.06      2.81 o 
  -1  -2  12       64.79       59.88      3.44 o 
   0  -2  12       57.57       58.21      3.90 o 
   1  -2  12      208.67      218.49      5.50 o 
   2  -2  12      296.58      316.26      9.79 o 
   3  -2  12        7.54       10.50      2.11 o 
   4  -2  12       48.94       50.30      3.79 o 
   5  -2  12        2.61        6.65      2.46 o 
  -6  -1  12       47.71       46.63      4.30 o 
  -5  -1  12       27.41       27.32      3.09 o 
  -4  -1  12       15.09       13.94      2.82 o 
  -3  -1  12      279.45      252.76      7.91 o 
  -2  -1  12        3.21        0.44      2.47 o 
  -1  -1  12      939.80      872.93     21.72 o 
   0  -1  12      789.99      772.69     16.52 o 
   1  -1  12       28.82       29.63      2.36 o 
   2  -1  12       23.53       25.47      2.58 o 
   3  -1  12      158.48      153.66      7.65 o 
   4  -1  12      313.36      349.99     12.66 o 
   5  -1  12        2.08       13.23      2.56 o 
  -6   0  12       21.29       22.82      3.11 o 
  -5   0  12       21.21       18.87      3.12 o 
  -4   0  12       21.10       16.98      3.61 o 
  -3   0  12       55.31       55.67      3.71 o 
  -2   0  12       14.53        9.15      2.67 o 
  -1   0  12       23.83       23.25      2.94 o 
   0   0  12      292.16      292.74      7.17 o 
   1   0  12       23.24       22.09      2.00 o 
   2   0  12      163.26      179.97      5.66 o 
   3   0  12       14.08       17.19      1.80 o 
   4   0  12      180.30      190.08      8.02 o 
   5   0  12        0.57        1.20      2.76 o 
  -6   1  12       15.22       11.25      2.83 o 
  -5   1  12       14.02       15.20      2.91 o 
  -4   1  12      253.68      257.29      8.22 o 
  -3   1  12      107.08       97.49      4.64 o 
  -2   1  12       43.96       46.87      3.30 o 
  -1   1  12      165.79      160.94      6.90 o 
   0   1  12      458.95      439.31     10.95 o 
   1   1  12      150.35      157.67      4.91 o 
   2   1  12        1.04       -0.09      2.12 o 
   3   1  12      255.02      275.18      8.06 o 
   4   1  12       24.67       31.26      3.49 o 
   5   1  12        0.90        2.15      3.09 o 
  -6   2  12       19.36       19.35      3.68 o 
  -5   2  12        9.31        3.19      3.18 o 
  -4   2  12        0.92       -2.18      2.59 o 
  -3   2  12        6.96        2.54      2.88 o 
  -2   2  12      235.94      217.03      7.35 o 
  -1   2  12      116.34      114.78      8.20 o 
   0   2  12       30.37       34.68      2.69 o 
   1   2  12      178.02      188.53      6.19 o 
   2   2  12      131.88      129.54      4.79 o 
   3   2  12       64.84       66.04      4.67 o 
   4   2  12       34.51       25.64      4.17 o 
  -6   3  12       12.29        8.35      3.94 o 
  -5   3  12        1.69        2.92      2.69 o 
  -4   3  12       83.69       84.14      4.52 o 
  -3   3  12      133.03      128.47      5.40 o 
  -2   3  12       40.73       43.35      7.63 o 
  -1   3  12       86.50       80.51      3.76 o 
   0   3  12        3.15        4.00      2.57 o 
   1   3  12        1.21        5.76      2.81 o 
   2   3  12       52.16       49.61      5.28 o 
   3   3  12        0.81        3.90      3.65 o 
   4   3  12        0.50        0.95      3.49 o 
  -6   4  12      189.68      201.75      8.67 o 
  -5   4  12       63.18       74.52      4.22 o 
  -4   4  12        1.89        2.15      2.82 o 
  -3   4  12       29.49       34.67      5.41 o 
  -2   4  12       15.13        8.20      3.91 o 
  -1   4  12      292.42      283.24      9.81 o 
   0   4  12       63.70       71.12      5.01 o 
   1   4  12      276.39      285.77     11.49 o 
   2   4  12      448.22      435.25     15.99 o 
   3   4  12        6.30       11.27      4.06 o 
  -5   5  12       18.00       19.39      3.79 o 
  -4   5  12        3.41       -0.05      3.80 o 
  -3   5  12       97.99      107.54     10.02 o 
  -2   5  12        0.79        3.08      3.08 o 
  -1   5  12      131.58      126.41      6.88 o 
   0   5  12      101.23      104.98      6.31 o 
   1   5  12        0.72        4.13      3.94 o 
   2   5  12       68.13       76.29      6.77 o 
  -4   6  12      145.71      150.72     11.38 o 
  -3   6  12        9.52       16.47      4.40 o 
  -2   6  12      195.80      213.07     10.18 o 
  -1   6  12      161.21      171.18     10.80 o 
   0   6  12       29.68       20.81      4.85 o 
   1   6  12        0.12        7.45      4.21 o 
  -2   7  12       21.97       27.62      5.41 o 
  -1   7  12        2.67        0.62      4.37 o 
  -1  -7  13       25.19       27.88      2.85 o 
   0  -7  13      145.93      148.21      4.99 o 
   1  -7  13       22.16       30.55      4.42 o 
   2  -7  13        0.30        1.76      2.20 o 
  -3  -6  13       36.75       42.72      3.45 o 
  -2  -6  13       35.66       34.43      3.43 o 
  -1  -6  13        2.46        1.51      2.14 o 
   0  -6  13       30.32       32.40      2.62 o 
   1  -6  13       15.80       19.76      2.09 o 
   2  -6  13      174.79      179.40      5.25 o 
   3  -6  13       87.18       90.16      3.80 o 
  -3  -5  13       63.36       62.59      3.95 o 
  -2  -5  13        5.94        7.87      2.35 o 
  -1  -5  13        3.96        1.87      2.10 o 
   0  -5  13        5.85        5.86      2.04 o 
   1  -5  13       82.97       87.36      3.49 o 
   2  -5  13       65.88       64.57      2.83 o 
   3  -5  13       28.79       34.03      2.67 o 
   4  -5  13        7.22        8.66      5.84 o 
  -4  -4  13       16.17       14.14      2.36 o 
  -3  -4  13       32.28       30.95      3.01 o 
  -2  -4  13       36.54       43.06      3.99 o 
  -1  -4  13      586.02      574.35     14.10 o 
   0  -4  13       20.36       20.34      2.23 o 
   1  -4  13      181.71      191.08      5.67 o 
   2  -4  13       96.88       98.89      3.47 o 
   3  -4  13       26.76       33.96      2.71 o 
  -4  -3  13       15.35       19.53      3.50 o 
  -3  -3  13       62.74       65.59      3.90 o 
  -2  -3  13       80.25       79.65      4.14 o 
  -1  -3  13       16.92       16.60      2.61 o 
   0  -3  13        1.00        2.64      2.25 o 
   1  -3  13      101.81      113.48      4.04 o 
   2  -3  13       96.87      105.80      5.89 o 
   3  -3  13      160.50      171.06      8.85 o 
  -5  -2  13       56.70       61.31      4.38 o 
  -4  -2  13      188.76      188.60      6.73 o 
  -3  -2  13        9.88       15.61      2.92 o 
  -2  -2  13       62.77       65.97      3.81 o 
  -1  -2  13       10.12        8.94      2.56 o 
   0  -2  13        7.65        7.06      2.90 o 
   1  -2  13      122.31      125.21      4.19 o 
   2  -2  13       66.72       70.77      3.73 o 
   3  -2  13       67.19       72.61      4.15 o 
   4  -2  13        6.15        9.33      4.15 o 
  -5  -1  13        6.59        6.05      3.40 o 
  -4  -1  13        0.72        2.85      2.79 o 
  -3  -1  13       46.28       42.56      3.45 o 
  -2  -1  13      154.07      151.34      5.72 o 
  -1  -1  13       27.22       30.48      3.02 o 
   0  -1  13      297.74      318.29      8.69 o 
   1  -1  13      275.45      280.97      7.38 o 
   2  -1  13       39.36       46.40      2.63 o 
   3  -1  13       54.82       59.50      4.06 o 
   4  -1  13      104.57      124.57      6.97 o 
  -5   0  13        3.28        3.28      3.12 o 
  -4   0  13       14.61       10.70      2.91 o 
  -3   0  13       44.98       45.09      3.49 o 
  -2   0  13       46.27       45.72      3.45 o 
  -1   0  13        9.43        6.17      2.47 o 
   0   0  13        0.46        3.36      3.23 o 
   1   0  13        3.73        3.65      2.67 o 
   2   0  13       68.74       75.97      4.66 o 
   3   0  13       94.16       93.18     11.98 o 
   4   0  13        0.77       -0.19      2.79 o 
  -5   1  13       91.53       92.01      5.43 o 
  -4   1  13       17.05       16.31      3.37 o 
  -3   1  13       82.80       81.51      5.25 o 
  -2   1  13       95.79       87.14      4.38 o 
  -1   1  13       79.53       83.05      4.75 o 
   0   1  13        4.47        8.20      3.78 o 
   1   1  13      272.41      281.40     10.94 o 
   2   1  13      140.22      155.16      7.11 o 
   3   1  13       34.83       52.17      4.79 o 
   4   1  13       11.24       16.81      3.55 o 
  -5   2  13        0.16       -4.91      3.01 o 
  -4   2  13       46.69       40.13      4.10 o 
  -3   2  13       23.78       20.95      3.01 o 
  -2   2  13       14.97        7.71      7.07 o 
  -1   2  13      278.11      271.41      9.48 o 
   0   2  13       57.58       69.49      4.29 o 
   1   2  13        2.78        0.93      2.86 o 
   2   2  13       41.24       44.66      4.87 o 
   3   2  13      106.45      106.86      7.28 o 
  -5   3  13        5.11        0.63      3.21 o 
  -4   3  13       41.99       38.43      7.64 o 
  -3   3  13        0.01       -4.97      9.91 o 
  -2   3  13      122.45      115.25      5.86 o 
  -1   3  13        9.19        2.44      3.80 o 
   0   3  13        7.23        8.78      4.24 o 
   1   3  13       22.09       27.50      4.60 o 
   2   3  13       58.77       54.64      5.40 o 
  -4   4  13      155.06      157.03      8.72 o 
  -3   4  13       16.69       21.08      4.39 o 
  -2   4  13        6.48       -0.18     10.47 o 
  -1   4  13       19.70       22.83     11.46 o 
   0   4  13      171.38      178.80     10.82 o 
   1   4  13      111.79      126.63      8.48 o 
   2   4  13       86.15       84.78      6.76 o 
  -3   5  13        1.16        0.32      3.96 o 
  -2   5  13      240.74      242.48     10.99 o 
  -1   5  13       20.65       19.74      4.93 o 
   0   5  13      116.30      127.06      8.85 o 
  -1  -5  14        7.23        6.30      2.26 o 
   0  -5  14       25.39       28.62      3.17 o 
   1  -5  14       53.33       57.05      2.84 o 
   2  -5  14       18.10       24.24      1.89 o 
  -2  -4  14       69.00       65.25      3.44 o 
  -1  -4  14       17.87       20.70      2.42 o 
   0  -4  14      208.80      219.94      6.45 o 
   1  -4  14       32.46       38.68      2.49 o 
   2  -4  14      132.95      142.58      4.69 o 
  -3  -3  14       64.12       66.27      5.86 o 
  -2  -3  14       59.09       61.19      3.81 o 
  -1  -3  14        0.93       -3.04      2.35 o 
   0  -3  14       47.21       50.20      3.25 o 
   1  -3  14        0.95        0.96      2.17 o 
   2  -3  14       53.39       56.67      4.01 o 
   3  -3  14       87.84       99.32      5.61 o 
  -3  -2  14       92.34       84.75      7.22 o 
  -2  -2  14        0.01        2.10      2.56 o 
  -1  -2  14       25.39       24.64      2.98 o 
   0  -2  14        4.69        6.03      2.41 o 
   1  -2  14       32.22       36.11      3.12 o 
   2  -2  14        8.47        9.57      2.31 o 
   3  -2  14        0.80        0.47      2.39 o 
  -4  -1  14        0.91       -2.44      3.12 o 
  -3  -1  14        1.96       -0.61      2.99 o 
  -2  -1  14      154.68      156.95      5.93 o 
  -1  -1  14      299.01      307.04      9.10 o 
   0  -1  14       19.07       22.60      3.21 o 
   1  -1  14       87.99      102.94      4.96 o 
   2  -1  14      112.41      139.76      7.47 o 
   3  -1  14       48.68       55.49      4.76 o 
  -4   0  14       25.40       30.80      3.86 o 
  -3   0  14        4.54        2.23      3.25 o 
  -2   0  14        5.79        1.73      3.30 o 
  -1   0  14        5.61        4.13      3.71 o 
   0   0  14        9.75       11.40      2.82 o 
   1   0  14       28.03       20.96      3.88 o 
   2   0  14        0.42        0.78      2.99 o 
  -4   1  14       38.99       34.09      3.97 o 
  -3   1  14       11.09        5.81      4.56 o 
  -2   1  14       41.97       39.08      6.91 o 
  -1   1  14       17.02       10.74      4.55 o 
   0   1  14      144.82      138.71      7.16 o 
   1   1  14        0.76        5.61      3.42 o 
   2   1  14       79.03       87.32      6.54 o 
  -3   2  14       37.83       36.21     13.52 o 
  -2   2  14      214.85      200.22     14.00 o 
  -1   2  14       41.47       51.16      9.18 o 
   0   2  14      220.31      225.29     12.22 o 
   1   2  14       42.26       50.56      5.20 o 
  -2   3  14        8.50        7.23      6.50 o 
  -1   3  14       59.54       57.59      5.37 o 
   0   3  14        0.21       -1.84      3.88 o 
                                                 
